# Supplementary material for: Oxygen absorption data of multilayer oxygen scavenger-polyester films with different layouts
Source: Data Brief. 2018 Jun 18;19:1530–6. doi: 10.1016/j.dib.2018.06.024 (PMC6141150; doi:10.1016/j.dib.2018.06.024)
Supplement: Supplementary file 2 — Supplementary material [file mmc2.xlsx]

## Sheet: Data
A			I			ALIS			ASIS			ALIL			ASIL
time [h]	Oxygen concentration [mol/m^3]		time [h]	Oxygen concentration [mol/m^3]		time [h]	Oxygen concentration [mol/m^3]		time [h]	Oxygen concentration [mol/m^3]		time [h]	Oxygen concentration [mol/m^3]		time [h]	Oxygen concentration [mol/m^3]
0	8.62		0	8.62		0	8.62		0	8.62		0	8.62		0	8.62
0.37	8.56		0.37	8.62		0.37	8.57		0.25	8.56		0.08	8.62		0.25	8.61
0.45	8.56		0.45	8.62		0.45	8.57		0.42	8.56		0.17	8.62		0.42	8.61
0.54	8.56		0.54	8.62		0.67	8.56		0.58	8.56		0.25	8.61		0.5	8.61
0.62	8.56		0.62	8.62		0.83	8.54		0.75	8.55		0.33	8.61		0.58	8.6
0.7	8.52		0.7	8.62		1	8.53		0.92	8.54		0.42	8.61		0.67	8.6
0.79	8.49		0.79	8.62		1.17	8.52		1.08	8.54		0.5	8.6		0.75	8.59
0.87	8.45		0.87	8.62		1.33	8.5		1.25	8.53		0.58	8.6		0.83	8.59
0.95	8.42		0.95	8.62		1.5	8.48		1.42	8.52		0.67	8.6		0.92	8.59
1.04	8.38		1.04	8.62		1.67	8.47		1.58	8.52		0.75	8.59		1	8.59
1.12	8.35		1.12	8.62		1.83	8.45		1.75	8.53		0.83	8.59		1.08	8.59
1.2	8.32		1.2	8.62		2	8.45		1.92	8.51		0.92	8.58		1.17	8.59
1.29	8.29		1.29	8.62		2.17	8.44		2.08	8.5		1	8.58		1.25	8.59
1.37	8.26		1.37	8.62		2.33	8.42		2.25	8.5		1.08	8.57		1.33	8.59
1.45	8.23		1.45	8.62		2.5	8.4		2.42	8.51		1.17	8.57		1.42	8.59
1.54	8.2		1.54	8.62		2.67	8.4		2.58	8.51		1.25	8.57		1.5	8.59
1.62	8.17		1.62	8.62		2.83	8.38		2.75	8.49		1.33	8.56		1.58	8.59
1.7	8.14		1.7	8.62		3	8.36		2.92	8.49		1.42	8.56		1.67	8.59
1.79	8.12		1.79	8.62		3.17	8.37		3.08	8.48		1.5	8.55		1.75	8.59
1.87	8.09		1.87	8.62		3.33	8.34		3.25	8.49		1.58	8.55		1.83	8.59
1.95	8.07		1.95	8.62		3.5	8.33		3.42	8.47		1.67	8.54		1.92	8.59
2.04	8.05		2.04	8.62		3.67	8.31		3.58	8.48		1.75	8.54		2	8.59
2.12	8.02		2.12	8.62		3.83	8.31		3.75	8.48		1.83	8.53		2.08	8.59
2.2	8		2.2	8.62		4	8.3		3.92	8.47		1.92	8.53		2.17	8.59
2.29	7.98		2.29	8.62		4.17	8.29		4.08	8.46		2	8.53		2.25	8.58
2.37	7.96		2.37	8.62		4.33	8.27		4.25	8.46		2.08	8.52		2.33	8.58
2.45	7.95		2.45	8.62		4.5	8.26		4.42	8.47		2.17	8.52		2.42	8.58
2.54	7.93		2.54	8.62		4.67	8.25		4.58	8.46		2.25	8.51		2.5	8.58
2.62	7.91		2.62	8.62		4.83	8.25		4.75	8.46		2.33	8.51		2.58	8.58
2.7	7.89		2.7	8.62		5	8.23		4.92	8.44		2.42	8.51		2.67	8.58
2.79	7.88		2.79	8.62		5.17	8.24		5.08	8.44		2.5	8.5		2.75	8.58
2.87	7.86		2.87	8.62		5.33	8.21		5.25	8.44		2.58	8.5		2.83	8.58
2.95	7.85		2.95	8.62		5.5	8.22		5.42	8.44		2.67	8.5		2.92	8.58
3.04	7.83		3.04	8.62		5.67	8.21		5.58	8.42		2.75	8.49		3	8.58
3.12	7.82		3.12	8.62		5.83	8.2		5.75	8.43		2.83	8.49		3.08	8.58
3.2	7.8		3.2	8.62		6	8.19		5.92	8.42		2.92	8.48		3.17	8.58
3.29	7.79		3.29	8.62		6.17	8.18		6.08	8.42		3	8.48		3.25	8.58
3.37	7.78		3.37	8.62		6.33	8.19		6.25	8.42		3.08	8.48		3.33	8.58
3.45	7.76		3.45	8.62		6.5	8.18		6.42	8.41		3.17	8.47		3.42	8.58
3.54	7.75		3.54	8.62		6.67	8.16		6.58	8.42		3.25	8.47		3.5	8.58
3.62	7.74		3.62	8.62		6.83	8.15		6.75	8.41		3.33	8.47		3.58	8.58
3.7	7.73		3.7	8.62		7	8.14		6.92	8.41		3.42	8.46		3.67	8.57
3.79	7.71		3.79	8.62		7.17	8.15		7.08	8.41		3.5	8.46		3.75	8.57
3.87	7.7		3.87	8.62		7.33	8.13		7.25	8.4		3.58	8.46		3.83	8.57
3.95	7.69		3.95	8.62		7.5	8.13		7.42	8.39		3.67	8.45		3.92	8.57
4.04	7.68		4.04	8.62		7.67	8.13		7.58	8.39		3.75	8.45		4	8.57
4.12	7.67		4.12	8.62		7.83	8.11		7.75	8.4		3.83	8.45		4.08	8.57
4.2	7.66		4.2	8.62		8	8.12		7.92	8.38		3.92	8.44		4.17	8.57
4.29	7.65		4.29	8.62		8.17	8.12		8.08	8.39		4	8.44		4.25	8.57
4.37	7.64		4.37	8.62		8.33	8.09		8.25	8.39		4.08	8.44		4.33	8.57
4.45	7.64		4.45	8.62		8.5	8.11		8.42	8.39		4.17	8.43		4.42	8.57
4.54	7.62		4.54	8.62		8.67	8.09		8.58	8.39		4.25	8.43		4.5	8.57
4.62	7.62		4.62	8.62		8.83	8.08		8.75	8.39		4.33	8.43		4.58	8.57
4.7	7.61		4.7	8.62		9	8.09		8.92	8.37		4.42	8.42		4.67	8.57
4.79	7.6		4.79	8.62		9.17	8.08		9.08	8.38		4.5	8.42		4.75	8.57
4.87	7.59		4.87	8.62		9.33	8.08		9.25	8.37		4.58	8.42		4.83	8.57
4.95	7.58		4.95	8.62		9.5	8.06		9.42	8.36		4.67	8.42		4.92	8.57
5.04	7.57		5.04	8.62		9.67	8.08		9.58	8.36		4.75	8.41		5	8.57
5.12	7.57		5.12	8.62		9.83	8.06		9.75	8.37		4.83	8.41		5.08	8.56
5.2	7.56		5.2	8.62		10	8.06		9.92	8.36		4.92	8.41		5.17	8.56
5.29	7.55		5.29	8.62		10.17	8.06		10.08	8.35		5	8.4		5.25	8.56
5.37	7.55		5.37	8.62		10.33	8.05		10.25	8.36		5.08	8.4		5.33	8.56
5.45	7.54		5.45	8.62		10.5	8.05		10.42	8.36		5.17	8.4		5.42	8.56
5.54	7.53		5.54	8.62		10.67	8.04		10.58	8.35		5.25	8.4		5.5	8.56
5.62	7.53		5.62	8.62		10.83	8.03		10.75	8.34		5.33	8.39		5.58	8.56
5.7	7.52		5.7	8.62		11	8.03		10.92	8.35		5.42	8.39		5.67	8.56
5.79	7.52		5.79	8.62		11.17	8.04		11.08	8.35		5.5	8.39		5.75	8.56
5.87	7.51		5.87	8.62		11.33	8.02		11.25	8.34		5.58	8.39		5.83	8.56
5.95	7.51		5.95	8.62		11.5	8.02		11.42	8.34		5.67	8.38		5.92	8.56
6.04	7.5		6.04	8.62		11.67	8.02		11.58	8.33		5.75	8.38		6	8.56
6.12	7.5		6.12	8.62		11.83	8.01		11.75	8.34		5.83	8.38		6.08	8.56
6.2	7.49		6.2	8.62		12	8.02		11.92	8.33		5.92	8.37		6.17	8.56
6.29	7.49		6.29	8.62		12.17	8		12.08	8.32		6	8.37		6.25	8.56
6.37	7.49		6.37	8.62		12.33	8.01		12.25	8.32		6.08	8.37		6.33	8.56
6.45	7.49		6.45	8.62		12.5	8.01		12.42	8.34		6.17	8.37		6.42	8.56
6.54	7.48		6.54	8.62		12.67	8		12.58	8.32		6.25	8.36		6.5	8.56
6.62	7.48		6.62	8.62		12.83	8		12.75	8.32		6.33	8.36		6.58	8.56
6.7	7.47		6.7	8.62		13	7.99		12.92	8.32		6.42	8.36		6.67	8.56
6.79	7.47		6.79	8.62		13.17	8		13.08	8.32		6.5	8.36		6.75	8.56
6.87	7.47		6.87	8.62		13.33	7.99		13.25	8.32		6.58	8.35		6.83	8.56
6.95	7.46		6.95	8.62		13.5	7.98		13.42	8.31		6.67	8.35		6.92	8.55
7.04	7.46		7.04	8.62		13.67	7.98		13.58	8.32		6.75	8.35		7	8.55
7.12	7.46		7.12	8.62		13.83	7.99		13.75	8.31		6.83	8.35		7.08	8.55
7.2	7.46		7.2	8.62		14	7.98		13.92	8.31		6.92	8.35		7.17	8.55
7.29	7.45		7.29	8.62		14.17	7.99		14.08	8.31		7	8.34		7.25	8.55
7.37	7.45		7.37	8.62		14.33	7.98		14.25	8.31		7.08	8.34		7.33	8.55
7.45	7.45		7.45	8.62		14.5	7.97		14.42	8.31		7.17	8.34		7.42	8.55
7.54	7.45		7.54	8.62		14.67	7.98		14.58	8.31		7.25	8.34		7.5	8.55
7.62	7.44		7.62	8.62		14.83	7.97		14.75	8.3		7.33	8.34		7.58	8.55
7.7	7.44		7.7	8.62		15	7.96		14.92	8.29		7.42	8.33		7.67	8.55
7.79	7.44		7.79	8.62		15.17	7.96		15.08	8.31		7.5	8.33		7.75	8.55
7.87	7.44		7.87	8.62		15.33	7.97		15.25	8.3		7.58	8.33		7.83	8.55
7.95	7.43		7.95	8.62		15.5	7.97		15.42	8.3		7.67	8.33		7.92	8.55
8.04	7.43		8.04	8.62		15.67	7.96		15.58	8.3		7.75	8.33		8	8.55
8.12	7.43		8.12	8.62		15.83	7.96		15.75	8.3		7.83	8.32		8.08	8.55
8.2	7.43		8.2	8.62		16	7.96		15.92	8.3		7.92	8.32		8.17	8.55
8.29	7.43		8.29	8.62		16.17	7.96		16.08	8.29		8	8.32		8.25	8.54
8.37	7.42		8.37	8.62		16.33	7.95		16.25	8.28		8.08	8.32		8.33	8.54
8.45	7.42		8.45	8.62		16.5	7.94		16.42	8.29		8.17	8.32		8.42	8.54
8.54	7.42		8.54	8.62		16.67	7.95		16.58	8.29		8.25	8.31		8.5	8.54
8.62	7.42		8.62	8.62		16.83	7.94		16.75	8.28		8.33	8.31		8.58	8.54
8.7	7.41		8.7	8.62		17	7.94		16.92	8.28		8.42	8.31		8.67	8.54
8.79	7.41		8.79	8.62		17.17	7.94		17.08	8.28		8.5	8.31		8.75	8.54
8.87	7.41		8.87	8.62		17.33	7.94		17.25	8.27		8.58	8.31		8.83	8.54
8.95	7.41		8.95	8.62		17.5	7.93		17.42	8.29		8.67	8.31		8.92	8.54
9.04	7.41		9.04	8.62		17.67	7.91		17.58	8.29		8.75	8.3		9	8.54
9.12	7.4		9.12	8.62		17.83	7.9		17.75	8.27		8.83	8.3		9.08	8.54
9.2	7.4		9.2	8.62		18	7.91		17.92	8.28		8.92	8.3		9.17	8.53
9.29	7.4		9.29	8.62		18.17	7.9		18.08	8.26		9	8.3		9.25	8.53
9.37	7.4		9.37	8.62		18.33	7.91		18.25	8.26		9.08	8.3		9.33	8.53
9.45	7.39		9.45	8.62		18.5	7.91		18.42	8.27		9.17	8.3		9.42	8.53
9.54	7.39		9.54	8.62		18.67	7.9		18.58	8.27		9.25	8.29		9.5	8.53
9.62	7.39		9.62	8.62		18.83	7.89		18.75	8.27		9.33	8.29		9.58	8.53
9.7	7.39		9.7	8.62		19	7.89		18.92	8.26		9.42	8.29		9.67	8.53
9.79	7.39		9.79	8.62		19.17	7.9		19.08	8.26		9.5	8.29		9.75	8.53
9.87	7.39		9.87	8.62		19.33	7.88		19.25	8.25		9.58	8.29		9.83	8.53
9.95	7.39		9.95	8.62		19.5	7.89		19.42	8.26		9.67	8.29		9.92	8.53
10.04	7.39		10.04	8.62		19.67	7.88		19.58	8.27		9.75	8.29		10	8.53
10.12	7.39		10.12	8.62		19.83	7.87		19.75	8.25		9.83	8.29		10.08	8.52
10.2	7.39		10.2	8.62		20	7.87		19.92	8.26		9.92	8.28		10.17	8.52
10.29	7.39		10.29	8.62		20.17	7.87		20.08	8.25		10	8.28		10.25	8.52
10.37	7.39		10.37	8.62		20.33	7.88		20.25	8.24		10.08	8.28		10.33	8.52
10.45	7.38		10.45	8.62		20.5	7.87		20.42	8.25		10.17	8.28		10.42	8.52
10.54	7.38		10.54	8.62		20.67	7.87		20.58	8.24		10.25	8.28		10.5	8.52
10.62	7.38		10.62	8.62		20.83	7.87		20.75	8.24		10.33	8.28		10.58	8.52
10.7	7.38		10.7	8.62		21	7.86		20.92	8.25		10.42	8.28		10.67	8.52
10.79	7.38		10.79	8.62		21.17	7.86		21.08	8.25		10.5	8.27		10.75	8.52
10.87	7.38		10.87	8.62		21.33	7.86		21.25	8.24		10.58	8.27		10.83	8.52
10.95	7.38		10.95	8.62		21.5	7.86		21.42	8.25		10.67	8.27		10.92	8.52
11.04	7.38		11.04	8.62		21.67	7.86		21.58	8.24		10.75	8.27		11	8.52
11.12	7.38		11.12	8.62		21.83	7.85		21.75	8.23		10.83	8.27		11.08	8.52
11.2	7.38		11.2	8.62		22	7.85		21.92	8.24		10.92	8.27		11.17	8.52
11.29	7.37		11.29	8.62		22.17	7.85		22.08	8.23		11	8.27		11.25	8.51
11.37	7.37		11.37	8.62		22.33	7.84		22.25	8.25		11.08	8.26		11.33	8.51
11.45	7.37		11.45	8.62		22.5	7.84		22.42	8.24		11.17	8.26		11.42	8.51
11.54	7.37		11.54	8.62		22.67	7.85		22.58	8.25		11.25	8.26		11.5	8.51
11.62	7.37		11.62	8.62		22.83	7.84		22.75	8.24		11.33	8.26		11.58	8.51
11.7	7.37		11.7	8.62		23	7.84		22.92	8.23		11.42	8.26		11.67	8.51
11.79	7.36		11.79	8.62		23.17	7.84		23.08	8.23		11.5	8.26		11.75	8.51
11.87	7.36		11.87	8.62		23.33	7.85		23.25	8.23		11.58	8.26		11.83	8.51
11.95	7.36		11.95	8.62		23.5	7.84		23.42	8.23		11.67	8.25		11.92	8.51
12.04	7.36		12.04	8.62		23.67	7.82		23.58	8.22		11.75	8.25		12	8.51
12.12	7.36		12.12	8.62		23.83	7.83		23.75	8.22		11.83	8.25		12.08	8.51
12.2	7.36		12.2	8.62		24	7.83		23.92	8.23		11.92	8.25		12.17	8.51
12.29	7.35		12.29	8.62		24.17	7.82		24.08	8.23		12	8.25		12.25	8.51
12.37	7.35		12.37	8.62		24.33	7.83		24.25	8.23		12.08	8.25		12.33	8.51
12.45	7.35		12.45	8.62		24.5	7.82		24.42	8.23		12.17	8.25		12.42	8.51
12.54	7.35		12.54	8.62		24.67	7.82		24.58	8.23		12.25	8.25		12.5	8.5
12.62	7.35		12.62	8.62		24.83	7.83		24.75	8.21		12.33	8.24		12.58	8.5
12.7	7.35		12.7	8.62		25	7.82		24.92	8.23		12.42	8.24		12.67	8.5
12.79	7.34		12.79	8.62		25.17	7.82		25.08	8.22		12.5	8.24		12.75	8.5
12.87	7.34		12.87	8.62		25.33	7.81		25.25	8.23		12.58	8.24		12.83	8.5
12.95	7.34		12.95	8.62		25.5	7.8		25.42	8.21		12.67	8.24		12.92	8.5
13.04	7.34		13.04	8.62		25.67	7.8		25.58	8.21		12.75	8.24		13	8.5
13.12	7.34		13.12	8.62		25.83	7.81		25.75	8.22		12.83	8.24		13.08	8.5
13.2	7.34		13.2	8.62		26	7.8		25.92	8.22		12.92	8.24		13.17	8.5
13.29	7.34		13.29	8.62		26.17	7.81		26.08	8.21		13	8.24		13.25	8.5
13.37	7.34		13.37	8.62		26.33	7.81		26.25	8.22		13.08	8.24		13.33	8.5
13.45	7.34		13.45	8.62		26.5	7.8		26.42	8.22		13.17	8.23		13.42	8.5
13.54	7.33		13.54	8.62		26.67	7.8		26.58	8.21		13.25	8.23		13.5	8.5
13.62	7.33		13.62	8.62		26.83	7.8		26.75	8.21		13.33	8.23		13.58	8.5
13.7	7.33		13.7	8.62		27	7.79		26.92	8.21		13.42	8.23		13.67	8.5
13.79	7.33		13.79	8.62		27.17	7.78		27.08	8.22		13.5	8.23		13.75	8.5
13.87	7.33		13.87	8.62		27.33	7.79		27.25	8.2		13.58	8.23		13.83	8.5
13.95	7.33		13.95	8.62		27.5	7.78		27.42	8.2		13.67	8.23		13.92	8.5
14.04	7.32		14.04	8.62		27.67	7.78		27.58	8.21		13.75	8.23		14	8.5
14.12	7.32		14.12	8.62		27.83	7.79		27.75	8.21		13.83	8.23		14.08	8.5
14.2	7.32		14.2	8.62		28	7.79		27.92	8.21		13.92	8.23		14.17	8.5
14.29	7.32		14.29	8.62		28.17	7.77		28.08	8.2		14	8.22		14.25	8.5
14.37	7.32		14.37	8.62		28.33	7.77		28.25	8.19		14.08	8.22		14.33	8.5
14.45	7.31		14.45	8.62		28.5	7.77		28.42	8.21		14.17	8.22		14.42	8.5
14.54	7.31		14.54	8.62		28.67	7.76		28.58	8.2		14.25	8.22		14.5	8.5
14.62	7.31		14.62	8.62		28.83	7.78		28.75	8.19		14.33	8.22		14.58	8.5
14.7	7.31		14.7	8.62		29	7.76		28.92	8.2		14.42	8.22		14.67	8.5
14.79	7.31		14.79	8.62		29.17	7.77		29.08	8.19		14.5	8.22		14.75	8.5
14.87	7.31		14.87	8.62		29.33	7.76		29.25	8.2		14.58	8.22		14.83	8.5
14.95	7.3		14.95	8.62		29.5	7.77		29.42	8.19		14.67	8.22		14.92	8.5
15.04	7.3		15.04	8.62		29.67	7.77		29.58	8.2		14.75	8.22		15	8.5
15.12	7.3		15.12	8.62		29.83	7.76		29.75	8.19		14.83	8.21		15.08	8.5
15.2	7.3		15.2	8.62		30	7.75		29.92	8.19		14.92	8.21		15.17	8.5
15.29	7.3		15.29	8.62		30.17	7.76		30.08	8.19		15	8.21		15.25	8.5
15.37	7.3		15.37	8.62		30.33	7.75		30.25	8.18		15.08	8.21		15.33	8.5
15.45	7.3		15.45	8.62		30.5	7.76		30.42	8.19		15.17	8.21		15.42	8.5
15.54	7.3		15.54	8.62		30.67	7.74		30.58	8.2		15.25	8.21		15.5	8.5
15.62	7.3		15.62	8.62		30.83	7.75		30.75	8.19		15.33	8.21		15.58	8.5
15.7	7.3		15.7	8.62		31	7.75		30.92	8.19		15.42	8.21		15.67	8.5
15.79	7.3		15.79	8.62		31.17	7.74		31.08	8.18		15.5	8.21		15.75	8.5
15.87	7.3		15.87	8.62		31.33	7.74		31.25	8.19		15.58	8.21		15.83	8.5
15.95	7.29		15.95	8.62		31.5	7.73		31.42	8.19		15.67	8.21		15.92	8.5
16.04	7.29		16.04	8.62		31.67	7.74		31.58	8.19		15.75	8.21		16	8.5
16.12	7.29		16.12	8.62		31.83	7.74		31.75	8.18		15.83	8.2		16.08	8.5
16.2	7.29		16.2	8.62		32	7.73		31.92	8.19		15.92	8.2		16.17	8.5
16.29	7.29		16.29	8.62		32.17	7.74		32.08	8.19		16	8.2		16.25	8.5
16.37	7.29		16.37	8.62		32.33	7.74		32.25	8.17		16.08	8.2		16.33	8.5
16.45	7.29		16.45	8.62		32.5	7.72		32.42	8.19		16.17	8.2		16.42	8.5
16.54	7.29		16.54	8.62		32.67	7.72		32.58	8.17		16.25	8.2		16.5	8.5
16.62	7.29		16.62	8.62		32.83	7.72		32.75	8.19		16.33	8.2		16.58	8.5
16.7	7.29		16.7	8.62		33	7.73		32.92	8.18		16.42	8.2		16.67	8.5
16.79	7.28		16.79	8.62		33.17	7.72		33.08	8.18		16.5	8.2		16.75	8.5
16.87	7.28		16.87	8.62		33.33	7.72		33.25	8.18		16.58	8.2		16.83	8.5
16.95	7.28		16.95	8.62		33.5	7.71		33.42	8.19		16.67	8.2		16.92	8.49
17.04	7.28		17.04	8.62		33.67	7.72		33.58	8.18		16.75	8.19		17	8.49
17.12	7.28		17.12	8.62		33.83	7.71		33.75	8.17		16.83	8.19		17.08	8.49
17.2	7.28		17.2	8.62		34	7.71		33.92	8.17		16.92	8.19		17.17	8.49
17.29	7.28		17.29	8.62		34.17	7.71		34.08	8.17		17	8.19		17.25	8.49
17.37	7.28		17.37	8.62		34.33	7.7		34.25	8.18		17.08	8.19		17.33	8.49
17.45	7.28		17.45	8.62		34.5	7.71		34.42	8.18		17.17	8.19		17.42	8.49
17.54	7.27		17.54	8.62		34.67	7.71		34.58	8.18		17.25	8.19		17.5	8.49
17.62	7.27		17.62	8.62		34.83	7.71		34.75	8.18		17.33	8.19		17.58	8.49
17.7	7.27		17.7	8.62		35	7.7		34.92	8.16		17.42	8.19		17.67	8.49
17.79	7.27		17.79	8.62		35.17	7.69		35.08	8.17		17.5	8.19		17.75	8.49
17.87	7.27		17.87	8.62		35.33	7.7		35.25	8.18		17.58	8.18		17.83	8.49
17.95	7.27		17.95	8.62		35.5	7.7		35.42	8.18		17.67	8.18		17.92	8.49
18.04	7.27		18.04	8.62		35.67	7.68		35.58	8.17		17.75	8.18		18	8.49
18.12	7.27		18.12	8.62		35.83	7.7		35.75	8.16		17.83	8.18		18.08	8.49
18.2	7.27		18.2	8.62		36	7.69		35.92	8.17		17.92	8.18		18.17	8.49
18.29	7.27		18.29	8.62		36.17	7.69		36.08	8.18		18	8.18		18.25	8.49
18.37	7.27		18.37	8.62		36.33	7.69		36.25	8.18		18.08	8.18		18.33	8.48
18.45	7.27		18.45	8.62		36.5	7.69		36.42	8.16		18.17	8.18		18.42	8.48
18.54	7.26		18.54	8.62		36.67	7.69		36.58	8.16		18.25	8.18		18.5	8.48
18.62	7.26		18.62	8.62		36.83	7.68		36.75	8.17		18.33	8.18		18.58	8.48
18.7	7.26		18.7	8.62		37	7.67		36.92	8.15		18.42	8.18		18.67	8.48
18.79	7.26		18.79	8.62		37.17	7.67		37.08	8.17		18.5	8.18		18.75	8.48
18.87	7.26		18.87	8.62		37.33	7.66		37.25	8.15		18.58	8.17		18.83	8.48
18.95	7.26		18.95	8.62		37.5	7.68		37.42	8.16		18.67	8.17		18.92	8.48
19.04	7.26		19.04	8.62		37.67	7.68		37.58	8.15		18.75	8.17		19	8.48
19.12	7.26		19.12	8.62		37.83	7.68		37.75	8.16		18.83	8.17		19.08	8.48
19.2	7.26		19.2	8.62		38	7.66		37.92	8.16		18.92	8.17		19.17	8.48
19.29	7.26		19.29	8.62		38.17	7.66		38.08	8.16		19	8.17		19.25	8.48
19.37	7.26		19.37	8.62		38.33	7.65		38.25	8.15		19.08	8.17		19.33	8.48
19.45	7.26		19.45	8.62		38.5	7.65		38.42	8.16		19.17	8.17		19.42	8.48
19.54	7.26		19.54	8.62		38.67	7.66		38.58	8.15		19.25	8.17		19.5	8.48
19.62	7.26		19.62	8.62		38.83	7.66		38.75	8.16		19.33	8.16		19.58	8.48
19.7	7.25		19.7	8.62		39	7.66		38.92	8.17		19.42	8.16		19.67	8.48
19.79	7.25		19.79	8.62		39.17	7.64		39.08	8.15		19.5	8.16		19.75	8.48
19.87	7.25		19.87	8.62		39.33	7.66		39.25	8.15		19.58	8.16		19.83	8.48
19.95	7.25		19.95	8.62		39.5	7.64		39.42	8.16		19.67	8.16		19.92	8.48
20.04	7.25		20.04	8.62		39.67	7.64		39.58	8.16		19.75	8.16		20	8.47
20.12	7.25		20.12	8.62		39.83	7.65		39.75	8.15		19.83	8.16		20.08	8.47
20.2	7.24		20.2	8.62		40	7.64		39.92	8.15		19.92	8.16		20.17	8.47
20.29	7.24		20.29	8.62		40.17	7.64		40.08	8.14		20	8.16		20.25	8.47
20.37	7.24		20.37	8.62		40.33	7.64		40.25	8.15		20.08	8.16		20.33	8.47
20.45	7.24		20.45	8.62		40.5	7.65		40.42	8.15		20.17	8.15		20.42	8.47
20.54	7.24		20.54	8.62		40.67	7.65		40.58	8.15		20.25	8.15		20.5	8.47
20.62	7.24		20.62	8.62		40.83	7.63		40.75	8.15		20.33	8.15		20.58	8.47
20.7	7.23		20.7	8.62		41	7.63		40.92	8.15		20.42	8.15		20.67	8.47
20.79	7.23		20.79	8.62		41.17	7.64		41.08	8.16		20.5	8.15		20.75	8.47
20.87	7.23		20.87	8.62		41.33	7.62		41.25	8.14		20.58	8.15		20.83	8.47
20.95	7.23		20.95	8.62		41.5	7.63		41.42	8.16		20.67	8.15		20.92	8.47
21.04	7.23		21.04	8.62		41.67	7.62		41.58	8.15		20.75	8.15		21	8.47
21.12	7.23		21.12	8.62		41.83	7.63		41.75	8.15		20.83	8.15		21.08	8.47
21.2	7.23		21.2	8.62		42	7.61		41.92	8.15		20.92	8.15		21.17	8.47
21.29	7.23		21.29	8.62		42.17	7.62		42.08	8.15		21	8.14		21.25	8.47
21.37	7.22		21.37	8.62		42.33	7.61		42.25	8.15		21.08	8.14		21.33	8.47
21.45	7.22		21.45	8.62		42.5	7.61		42.42	8.14		21.17	8.14		21.42	8.47
21.54	7.22		21.54	8.62		42.67	7.62		42.58	8.14		21.25	8.14		21.5	8.47
21.62	7.22		21.62	8.62		42.83	7.61		42.75	8.14		21.33	8.14		21.58	8.47
21.7	7.22		21.7	8.62		43	7.61		42.92	8.15		21.42	8.14		21.67	8.47
21.79	7.22		21.79	8.62		43.17	7.62		43.08	8.14		21.5	8.14		21.75	8.47
21.87	7.22		21.87	8.62		43.33	7.62		43.25	8.14		21.58	8.14		21.83	8.46
21.95	7.22		21.95	8.62		43.5	7.61		43.42	8.13		21.67	8.14		21.92	8.46
22.04	7.21		22.04	8.62		43.67	7.61		43.58	8.14		21.75	8.14		22	8.46
22.12	7.21		22.12	8.62		43.83	7.61		43.75	8.14		21.83	8.14		22.08	8.46
22.2	7.21		22.2	8.62		44	7.59		43.92	8.13		21.92	8.13		22.17	8.46
22.29	7.21		22.29	8.62		44.17	7.61		44.08	8.14		22	8.13		22.25	8.46
22.37	7.21		22.37	8.62		44.33	7.59		44.25	8.14		22.08	8.13		22.33	8.46
22.45	7.21		22.45	8.62		44.5	7.6		44.42	8.14		22.17	8.13		22.42	8.46
22.54	7.21		22.54	8.62		44.67	7.6		44.58	8.13		22.25	8.13		22.5	8.46
22.62	7.21		22.62	8.62		44.83	7.6		44.75	8.13		22.33	8.13		22.58	8.46
22.7	7.21		22.7	8.62		45	7.58		44.92	8.13		22.42	8.13		22.67	8.46
22.79	7.21		22.79	8.62		45.17	7.58		45.08	8.14		22.5	8.13		22.75	8.46
22.87	7.21		22.87	8.62		45.33	7.58		45.25	8.14		22.58	8.13		22.83	8.46
22.95	7.21		22.95	8.62		45.5	7.59		45.42	8.13		22.67	8.13		22.92	8.46
23.04	7.2		23.04	8.62		45.67	7.58		45.58	8.13		22.75	8.13		23	8.46
23.12	7.2		23.12	8.62		45.83	7.58		45.75	8.13		22.83	8.12		23.08	8.46
23.2	7.2		23.2	8.62		46	7.58		45.92	8.14		22.92	8.12		23.17	8.46
23.37	7.2		23.37	8.62		46.17	7.58		46.08	8.14		23	8.12		23.25	8.45
24.12	7.2		24.12	8.62		46.33	7.58		46.25	8.13		23.08	8.12		23.33	8.45
24.2	7.21		24.2	8.62		46.5	7.58		46.42	8.14		23.17	8.12		23.42	8.45
24.37	7.21		24.37	8.62		46.67	7.57		46.58	8.13		23.25	8.12		23.5	8.45
24.45	7.21		24.45	8.62		46.83	7.57		46.75	8.13		23.33	8.12		23.58	8.45
24.54	7.21		24.54	8.62		47	7.56		46.92	8.14		23.42	8.12		23.67	8.45
24.7	7.21		24.7	8.62		47.17	7.57		47.08	8.13		23.5	8.12		23.75	8.45
24.79	7.21		24.79	8.62		47.33	7.57		47.25	8.14		23.58	8.12		23.83	8.45
24.87	7.21		24.87	8.62		47.5	7.56		47.42	8.13		23.67	8.12		23.92	8.45
24.95	7.21		24.95	8.62		47.67	7.57		47.58	8.13		23.75	8.12		24	8.45
25.04	7.21		25.04	8.62		47.83	7.56		47.75	8.13		23.83	8.12		24.08	8.45
25.12	7.21		25.12	8.62		48	7.56		47.92	8.13		23.92	8.12		24.17	8.45
25.2	7.21		25.2	8.62		48.17	7.56		48.08	8.13		24	8.11		24.25	8.45
25.29	7.21		25.29	8.62		48.33	7.56		48.25	8.14		24.08	8.11		24.33	8.45
25.37	7.21		25.37	8.62		48.5	7.56		48.42	8.13		24.17	8.11		24.42	8.45
25.45	7.21		25.45	8.62		48.67	7.55		48.58	8.13		24.25	8.11		24.5	8.45
25.54	7.21		25.54	8.62		48.83	7.55		48.75	8.13		24.33	8.11		24.58	8.45
25.62	7.21		25.62	8.62		49	7.55		48.92	8.12		24.42	8.11		24.67	8.45
25.7	7.21		25.7	8.62		49.17	7.55		49.08	8.13		24.5	8.11		24.75	8.45
25.79	7.21		25.79	8.62		49.33	7.55		49.25	8.12		24.58	8.11		24.83	8.45
25.87	7.21		25.87	8.62		49.5	7.54		49.42	8.12		24.67	8.11		24.92	8.45
25.95	7.21		25.95	8.62		49.67	7.54		49.58	8.12		24.75	8.11		25	8.44
26.04	7.21		26.04	8.62		49.83	7.54		49.75	8.12		24.83	8.11		25.08	8.44
26.12	7.21		26.12	8.62		50	7.55		49.92	8.12		24.92	8.11		25.17	8.44
26.2	7.2		26.2	8.62		50.17	7.55		50.08	8.13		25	8.11		25.25	8.44
26.29	7.2		26.29	8.62		50.33	7.53		50.25	8.12		25.08	8.11		25.33	8.44
26.37	7.2		26.37	8.62		50.5	7.55		50.42	8.13		25.17	8.1		25.42	8.44
26.54	7.2		26.54	8.62		50.67	7.54		50.58	8.11		25.25	8.1		25.5	8.44
26.62	7.2		26.62	8.62		50.83	7.53		50.75	8.12		25.33	8.1		25.58	8.44
26.7	7.2		26.7	8.62		51	7.53		50.92	8.13		25.42	8.1		25.67	8.44
26.79	7.19		26.79	8.62		51.17	7.52		51.08	8.12		25.5	8.1		25.75	8.44
26.87	7.19		26.87	8.62		51.33	7.54		51.25	8.12		25.58	8.1		25.83	8.44
26.95	7.19		26.95	8.62		51.5	7.53		51.42	8.12		25.67	8.1		25.92	8.44
27.04	7.19		27.04	8.62		51.67	7.53		51.58	8.13		25.75	8.1		26	8.44
27.12	7.19		27.12	8.62		51.83	7.52		51.75	8.12		25.83	8.1		26.08	8.44
27.2	7.19		27.2	8.62		52	7.52		51.92	8.12		25.92	8.1		26.17	8.44
27.37	7.19		27.37	8.62		52.17	7.52		52.08	8.12		26	8.1		26.25	8.44
27.45	7.2		27.45	8.62		52.33	7.52		52.25	8.13		26.08	8.1		26.33	8.44
27.54	7.19		27.54	8.62		52.5	7.52		52.42	8.11		26.17	8.1		26.42	8.44
27.62	7.19		27.62	8.62		52.67	7.52		52.58	8.13		26.25	8.1		26.5	8.44
27.7	7.19		27.7	8.62		52.83	7.51		52.75	8.11		26.33	8.09		26.58	8.44
27.79	7.19		27.79	8.62		53	7.51		52.92	8.12		26.42	8.09		26.67	8.44
27.87	7.19		27.87	8.62		53.17	7.51		53.08	8.12		26.5	8.09		26.75	8.44
27.95	7.19		27.95	8.62		53.33	7.5		53.25	8.11		26.58	8.09		26.83	8.44
28.04	7.19		28.04	8.62		53.5	7.5		53.42	8.11		26.67	8.09		26.92	8.44
28.12	7.19		28.12	8.62		53.67	7.51		53.58	8.11		26.75	8.09		27	8.44
28.2	7.19		28.2	8.62		53.83	7.51		53.75	8.12		26.83	8.09		27.08	8.44
28.45	7.19		28.45	8.62		54	7.51		53.92	8.11		26.92	8.09		27.17	8.44
28.54	7.19		28.54	8.62		54.17	7.51		54.08	8.12		27	8.09		27.25	8.44
28.79	7.19		28.79	8.62		54.33	7.51		54.25	8.11		27.08	8.09		27.33	8.44
28.87	7.18		28.87	8.62		54.5	7.5		54.42	8.11		27.17	8.09		27.42	8.44
29.04	7.18		29.04	8.62		54.67	7.5		54.58	8.11		27.25	8.09		27.5	8.43
29.2	7.17		29.2	8.62		54.83	7.49		54.75	8.12		27.33	8.09		27.58	8.43
29.29	7.17		29.29	8.62		55	7.5		54.92	8.11		27.42	8.09		27.67	8.43
29.54	7.17		29.54	8.62		55.17	7.49		55.08	8.12		27.5	8.08		27.75	8.43
29.62	7.16		29.62	8.62		55.33	7.5		55.25	8.12		27.58	8.08		27.83	8.43
29.7	7.16		29.7	8.62		55.5	7.49		55.42	8.11		27.67	8.08		27.92	8.43
29.79	7.16		29.79	8.62		55.67	7.49		55.58	8.11		27.75	8.08		28	8.43
29.87	7.15		29.87	8.62		55.83	7.49		55.75	8.11		27.83	8.08		28.08	8.43
29.95	7.15		29.95	8.62		56	7.48		55.92	8.1		27.92	8.08		28.17	8.43
30.04	7.15		30.04	8.62		56.17	7.49		56.08	8.1		28	8.08		28.25	8.43
30.12	7.15		30.12	8.62		56.33	7.48		56.25	8.12		28.08	8.08		28.33	8.43
30.2	7.14		30.2	8.62		56.5	7.48		56.42	8.1		28.17	8.08		28.42	8.43
30.29	7.14		30.29	8.62		56.67	7.48		56.58	8.1		28.25	8.08		28.5	8.43
30.37	7.14		30.37	8.62		56.83	7.47		56.75	8.1		28.33	8.08		28.58	8.43
30.45	7.14		30.45	8.62		57	7.47		56.92	8.1		28.42	8.08		28.67	8.43
30.54	7.14		30.54	8.62		57.17	7.47		57.08	8.1		28.5	8.08		28.75	8.43
30.62	7.14		30.62	8.62		57.33	7.47		57.25	8.11		28.58	8.08		28.83	8.43
30.7	7.14		30.7	8.62		57.5	7.47		57.42	8.1		28.67	8.08		28.92	8.43
30.79	7.14		30.79	8.62		57.67	7.47		57.58	8.1		28.75	8.07		29	8.43
30.87	7.14		30.87	8.62		57.83	7.48		57.75	8.1		28.83	8.07		29.08	8.43
30.95	7.14		30.95	8.62		58	7.47		57.92	8.12		28.92	8.07		29.17	8.43
31.04	7.14		31.04	8.62		58.17	7.46		58.08	8.11		29	8.07		29.25	8.43
31.12	7.14		31.12	8.62		58.33	7.47		58.25	8.11		29.08	8.07		29.33	8.43
31.2	7.14		31.2	8.62		58.5	7.47		58.42	8.1		29.17	8.07		29.42	8.43
31.29	7.14		31.29	8.62		58.67	7.47		58.58	8.11		29.25	8.07		29.5	8.43
31.37	7.14		31.37	8.62		58.83	7.46		58.75	8.1		29.33	8.07		29.58	8.43
31.45	7.14		31.45	8.62		59	7.46		58.92	8.1		29.42	8.07		29.67	8.43
31.54	7.14		31.54	8.62		59.17	7.45		59.08	8.11		29.5	8.07		29.75	8.43
31.62	7.14		31.62	8.62		59.33	7.45		59.25	8.1		29.58	8.07		29.83	8.43
31.7	7.14		31.7	8.62		59.5	7.46		59.42	8.1		29.67	8.07		29.92	8.43
31.79	7.14		31.79	8.62		59.67	7.46		59.58	8.11		29.75	8.07		30	8.42
31.87	7.14		31.87	8.62		59.83	7.45		59.75	8.11		29.83	8.07		30.08	8.42
31.95	7.14		31.95	8.62		60	7.46		59.92	8.11		29.92	8.07		30.17	8.42
32.04	7.14		32.04	8.62		60.17	7.45		60.08	8.11		30	8.06		30.25	8.42
32.12	7.14		32.12	8.62		60.33	7.44		60.25	8.11		30.08	8.06		30.33	8.42
32.2	7.14		32.2	8.62		60.5	7.45		60.42	8.11		30.17	8.06		30.42	8.42
32.29	7.14		32.29	8.62		60.67	7.45		60.58	8.1		30.25	8.06		30.5	8.42
32.37	7.14		32.37	8.62		60.83	7.44		60.75	8.1		30.33	8.06		30.58	8.42
32.45	7.14		32.45	8.62		61	7.44		60.92	8.09		30.42	8.06		30.67	8.42
32.54	7.14		32.54	8.62		61.17	7.45		61.08	8.09		30.5	8.06		30.75	8.42
32.62	7.14		32.62	8.62		61.33	7.43		61.25	8.1		30.58	8.06		30.83	8.42
32.7	7.14		32.7	8.62		61.5	7.44		61.42	8.09		30.67	8.06		30.92	8.42
32.79	7.14		32.79	8.62		61.67	7.45		61.58	8.1		30.75	8.06		31	8.42
32.87	7.14		32.87	8.62		61.83	7.44		61.75	8.11		30.83	8.06		31.08	8.42
32.95	7.14		32.95	8.62		62	7.44		61.92	8.09		30.92	8.06		31.17	8.42
33.04	7.14		33.04	8.62		62.17	7.43		62.08	8.09		31	8.06		31.25	8.42
33.12	7.14		33.12	8.62		62.33	7.44		62.25	8.11		31.08	8.06		31.33	8.42
33.2	7.14		33.2	8.62		62.5	7.43		62.42	8.09		31.17	8.06		31.42	8.42
33.29	7.14		33.29	8.62		62.67	7.44		62.58	8.1		31.25	8.06		31.5	8.42
33.37	7.14		33.37	8.62		62.83	7.43		62.75	8.09		31.33	8.06		31.58	8.42
33.45	7.14		33.45	8.62		63	7.43		62.92	8.09		31.42	8.06		31.67	8.42
33.54	7.14		33.54	8.62		63.17	7.43		63.08	8.1		31.5	8.06		31.75	8.42
33.62	7.13		33.62	8.62		63.33	7.42		63.25	8.1		31.58	8.06		31.83	8.42
33.7	7.13		33.7	8.62		63.5	7.42		63.42	8.1		31.67	8.06		31.92	8.42
33.79	7.13		33.79	8.62		63.67	7.43		63.58	8.1		31.75	8.06		32	8.42
33.87	7.13		33.87	8.62		63.83	7.43		63.75	8.09		31.83	8.06		32.08	8.42
33.95	7.13		33.95	8.62		64	7.41		63.92	8.08		31.92	8.05		32.17	8.42
34.04	7.13		34.04	8.62		64.17	7.41		64.08	8.09		32	8.05		32.25	8.42
34.12	7.13		34.12	8.62		64.33	7.42		64.25	8.08		32.08	8.05		32.33	8.42
34.2	7.13		34.2	8.62		64.5	7.42		64.42	8.1		32.17	8.05		32.42	8.42
34.29	7.13		34.29	8.62		64.67	7.42		64.58	8.09		32.25	8.05		32.5	8.41
34.37	7.13		34.37	8.62		64.83	7.42		64.75	8.1		32.33	8.05		32.58	8.41
34.45	7.13		34.45	8.62		65	7.41		64.92	8.08		32.42	8.05		32.67	8.41
34.54	7.13		34.54	8.62		65.17	7.41		65.08	8.1		32.5	8.05		32.75	8.41
34.62	7.13		34.62	8.62		65.33	7.41		65.25	8.1		32.58	8.05		32.83	8.41
34.7	7.13		34.7	8.62		65.5	7.41		65.42	8.1		32.67	8.05		32.92	8.41
34.79	7.13		34.79	8.62		65.67	7.41		65.58	8.1		32.75	8.05		33	8.41
34.87	7.13		34.87	8.62		65.83	7.4		65.75	8.08		32.83	8.05		33.08	8.41
34.95	7.13		34.95	8.62		66	7.4		65.92	8.1		32.92	8.05		33.17	8.41
35.04	7.13		35.04	8.62		66.17	7.4		66.08	8.08		33	8.05		33.25	8.41
35.12	7.13		35.12	8.62		66.33	7.4		66.25	8.08		33.08	8.05		33.33	8.41
35.2	7.13		35.2	8.62		66.5	7.4		66.42	8.1		33.17	8.05		33.42	8.41
35.29	7.13		35.29	8.62		66.67	7.39		66.58	8.09		33.25	8.05		33.5	8.41
35.37	7.13		35.37	8.62		66.83	7.39		66.75	8.09		33.33	8.05		33.58	8.41
35.45	7.12		35.45	8.62		67	7.4		66.92	8.1		33.42	8.05		33.67	8.41
35.54	7.12		35.54	8.62		67.17	7.4		67.08	8.1		33.5	8.05		33.75	8.41
35.62	7.12		35.62	8.62		67.33	7.4		67.25	8.08		33.58	8.05		33.83	8.41
35.7	7.12		35.7	8.62		67.5	7.38		67.42	8.09		33.67	8.05		33.92	8.41
35.79	7.12		35.79	8.62		67.67	7.38		67.58	8.08		33.75	8.05		34	8.41
35.87	7.12		35.87	8.62		67.83	7.39		67.75	8.09		33.83	8.05		34.08	8.41
35.95	7.12		35.95	8.62		68	7.38		67.92	8.09		33.92	8.04		34.17	8.41
36.04	7.12		36.04	8.62		68.17	7.38		68.08	8.1		34	8.04		34.25	8.41
36.12	7.12		36.12	8.62		68.33	7.38		68.25	8.08		34.08	8.04		34.33	8.41
36.2	7.12		36.2	8.62		68.5	7.37		68.42	8.08		34.17	8.04		34.42	8.41
36.29	7.11		36.29	8.62		68.67	7.39		68.58	8.09		34.25	8.04		34.5	8.41
36.37	7.11		36.37	8.62		68.83	7.37		68.75	8.08		34.33	8.04		34.58	8.41
36.45	7.11		36.45	8.62		69	7.38		68.92	8.09		34.42	8.04		34.67	8.41
36.54	7.11		36.54	8.62		69.17	7.37		69.08	8.08		34.5	8.04		34.75	8.41
36.62	7.11		36.62	8.62		69.33	7.37		69.25	8.09		34.58	8.04		34.83	8.41
36.7	7.11		36.7	8.62		69.5	7.37		69.42	8.09		34.67	8.04		34.92	8.41
36.79	7.11		36.79	8.62		69.67	7.38		69.58	8.08		34.75	8.04		35	8.4
36.87	7.11		36.87	8.62		69.83	7.37		69.75	8.08		34.83	8.04		35.08	8.4
36.95	7.11		36.95	8.62		70	7.37		69.92	8.08		34.92	8.04		35.17	8.4
37.04	7.11		37.04	8.62		70.17	7.37		70.08	8.09		35	8.04		35.25	8.4
37.12	7.1		37.12	8.62		70.33	7.37		70.25	8.09		35.08	8.04		35.33	8.4
37.2	7.1		37.2	8.62		70.5	7.36		70.42	8.09		35.17	8.04		35.42	8.4
37.29	7.1		37.29	8.62		70.67	7.37		70.58	8.09		35.25	8.04		35.5	8.4
37.37	7.1		37.37	8.62		70.83	7.37		70.75	8.08		35.33	8.04		35.58	8.4
37.45	7.1		37.45	8.62		71	7.37		70.92	8.08		35.42	8.04		35.67	8.4
37.54	7.1		37.54	8.62		71.17	7.36		71.08	8.09		35.5	8.03		35.75	8.4
37.62	7.1		37.62	8.62		71.33	7.36		71.25	8.09		35.58	8.03		35.83	8.4
37.7	7.1		37.7	8.62		71.5	7.36		71.42	8.09		35.67	8.03		35.92	8.4
37.79	7.1		37.79	8.62		71.67	7.36		71.58	8.09		35.75	8.03		36	8.4
37.87	7.1		37.87	8.62		71.83	7.35		71.75	8.09		35.83	8.03		36.08	8.4
37.95	7.1		37.95	8.62		72	7.35		71.92	8.08		35.92	8.03		36.17	8.4
38.04	7.1		38.04	8.62		72.17	7.35		72.08	8.08		36	8.03		36.25	8.4
38.12	7.09		38.12	8.62		72.33	7.35		72.25	8.09		36.08	8.03		36.33	8.4
38.2	7.09		38.2	8.62		72.5	7.36		72.42	8.09		36.17	8.03		36.42	8.4
38.29	7.09		38.29	8.62		72.67	7.36		72.58	8.08		36.25	8.03		36.5	8.4
38.37	7.09		38.37	8.62		72.83	7.36		72.75	8.09		36.33	8.03		36.58	8.4
38.45	7.09		38.45	8.62		73	7.35		72.92	8.09		36.42	8.03		36.67	8.4
38.54	7.09		38.54	8.62		73.17	7.34		73.08	8.07		36.5	8.03		36.75	8.4
38.62	7.09		38.62	8.62		73.33	7.35		73.25	8.08		36.58	8.03		36.83	8.4
38.7	7.09		38.7	8.62		73.5	7.35		73.42	8.08		36.67	8.03		36.92	8.4
38.79	7.09		38.79	8.62		73.67	7.35		73.58	8.07		36.75	8.03		37	8.4
38.87	7.09		38.87	8.62		73.83	7.34		73.75	8.08		36.83	8.03		37.08	8.4
38.95	7.09		38.95	8.62		74	7.35		73.92	8.09		36.92	8.03		37.17	8.4
39.04	7.08		39.04	8.62		74.17	7.34		74.08	8.07		37	8.03		37.25	8.4
39.12	7.08		39.12	8.62		74.33	7.33		74.25	8.08		37.08	8.03		37.33	8.4
39.2	7.08		39.2	8.62		74.5	7.35		74.42	8.08		37.17	8.03		37.42	8.4
39.29	7.08		39.29	8.62		74.67	7.33		74.58	8.07		37.25	8.02		37.5	8.4
39.37	7.08		39.37	8.62		74.83	7.34		74.75	8.08		37.33	8.02		37.58	8.4
39.45	7.08		39.45	8.62		75	7.33		74.92	8.08		37.42	8.02		37.67	8.39
39.54	7.08		39.54	8.62		75.17	7.32		75.08	8.08		37.5	8.02		37.75	8.39
39.62	7.08		39.62	8.62		75.33	7.32		75.25	8.07		37.58	8.02		37.83	8.39
39.7	7.08		39.7	8.62		75.5	7.33		75.42	8.08		37.67	8.02		37.92	8.39
39.79	7.08		39.79	8.62		75.67	7.34		75.58	8.07		37.75	8.02		38	8.39
39.87	7.08		39.87	8.62		75.83	7.32		75.75	8.07		37.83	8.02		38.08	8.39
39.95	7.07		39.95	8.62		76	7.32		75.92	8.07		37.92	8.02		38.17	8.39
40.04	7.08		40.04	8.62		76.17	7.33		76.08	8.08		38	8.02		38.25	8.39
40.12	7.07		40.12	8.62		76.33	7.31		76.25	8.08		38.08	8.02		38.33	8.39
40.2	7.07		40.2	8.62		76.5	7.33		76.42	8.07		38.17	8.02		38.42	8.39
40.29	7.07		40.29	8.62		76.67	7.32		76.58	8.07		38.25	8.02		38.5	8.39
40.37	7.07		40.37	8.62		76.83	7.33		76.75	8.07		38.33	8.02		38.58	8.39
40.45	7.07		40.45	8.62		77	7.32		76.92	8.07		38.42	8.02		38.67	8.39
40.54	7.07		40.54	8.62		77.17	7.31		77.08	8.07		38.5	8.02		38.75	8.39
40.62	7.07		40.62	8.62		77.33	7.32		77.25	8.08		38.58	8.02		38.83	8.39
40.7	7.07		40.7	8.62		77.5	7.31		77.42	8.07		38.67	8.02		38.92	8.39
40.79	7.07		40.79	8.62		77.67	7.31		77.58	8.08		38.75	8.02		39	8.39
40.87	7.07		40.87	8.62		77.83	7.31		77.75	8.07		38.83	8.02		39.08	8.39
40.95	7.07		40.95	8.62		78	7.32		77.92	8.07		38.92	8.01		39.17	8.39
41.04	7.07		41.04	8.62		78.17	7.3		78.08	8.07		39	8.01		39.25	8.39
41.12	7.07		41.12	8.62		78.33	7.31		78.25	8.07		39.08	8.01		39.33	8.39
41.2	7.07		41.2	8.62		78.5	7.3		78.42	8.07		39.17	8.01		39.42	8.39
41.29	7.07		41.29	8.62		78.67	7.31		78.58	8.07		39.25	8.01		39.5	8.39
41.37	7.07		41.37	8.62		78.83	7.3		78.75	8.07		39.33	8.01		39.58	8.39
41.45	7.07		41.45	8.62		79	7.3		78.92	8.08		39.42	8.01		39.67	8.39
41.54	7.07		41.54	8.62		79.17	7.3		79.08	8.07		39.5	8.01		39.75	8.39
41.62	7.07		41.62	8.62		79.33	7.3		79.25	8.08		39.58	8.01		39.83	8.39
41.7	7.07		41.7	8.62		79.5	7.3		79.42	8.07		39.67	8.01		39.92	8.39
41.79	7.07		41.79	8.62		79.67	7.31		79.58	8.08		39.75	8.01		40	8.39
41.87	7.07		41.87	8.62		79.83	7.3		79.75	8.06		39.83	8.01		40.08	8.39
41.95	7.07		41.95	8.62		80	7.29		79.92	8.07		39.92	8.01		40.17	8.39
42.04	7.07		42.04	8.62		80.17	7.29		80.08	8.08		40	8.01		40.25	8.39
42.12	7.07		42.12	8.62		80.33	7.29		80.25	8.07		40.08	8.01		40.33	8.39
42.2	7.07		42.2	8.62		80.5	7.29		80.42	8.07		40.17	8.01		40.42	8.39
42.29	7.07		42.29	8.62		80.67	7.3		80.58	8.07		40.25	8.01		40.5	8.39
42.37	7.07		42.37	8.62		80.83	7.3		80.75	8.07		40.33	8.01		40.58	8.39
42.45	7.07		42.45	8.62		81	7.29		80.92	8.07		40.42	8.01		40.67	8.39
42.54	7.07		42.54	8.62		81.17	7.3		81.08	8.07		40.5	8.01		40.75	8.39
42.62	7.06		42.62	8.62		81.33	7.29		81.25	8.08		40.58	8.01		40.83	8.39
42.7	7.06		42.7	8.62		81.5	7.28		81.42	8.07		40.67	8		40.92	8.39
42.79	7.06		42.79	8.62		81.67	7.28		81.58	8.08		40.75	8		41	8.39
42.87	7.06		42.87	8.62		81.83	7.28		81.75	8.06		40.83	8		41.08	8.39
42.95	7.06		42.95	8.62		82	7.28		81.92	8.08		40.92	8		41.17	8.39
43.04	7.06		43.04	8.62		82.17	7.27		82.08	8.07		41	8		41.25	8.39
43.12	7.06		43.12	8.62		82.33	7.29		82.25	8.07		41.08	8		41.33	8.39
43.2	7.06		43.2	8.62		82.5	7.27		82.42	8.06		41.17	8		41.42	8.39
43.29	7.06		43.29	8.62		82.67	7.28		82.58	8.06		41.25	8		41.5	8.39
43.37	7.06		43.37	8.62		82.83	7.28		82.75	8.06		41.33	8		41.58	8.39
43.45	7.06		43.45	8.62		83	7.28		82.92	8.07		41.42	8		41.67	8.39
43.54	7.06		43.54	8.62		83.17	7.27		83.08	8.06		41.5	8		41.75	8.39
43.62	7.06		43.62	8.62		83.33	7.27		83.25	8.06		41.58	8		41.83	8.39
43.7	7.06		43.7	8.62		83.5	7.27		83.42	8.06		41.67	8		41.92	8.39
43.79	7.05		43.79	8.62		83.67	7.27		83.58	8.06		41.75	8		42	8.39
43.87	7.05		43.87	8.62		83.83	7.27		83.75	8.07		41.83	8		42.08	8.39
43.95	7.05		43.95	8.62		84	7.28		83.92	8.06		41.92	8		42.17	8.39
44.04	7.05		44.04	8.62		84.17	7.27		84.08	8.07		42	8		42.25	8.39
44.12	7.05		44.12	8.62		84.33	7.26		84.25	8.07		42.08	8		42.33	8.39
44.2	7.05		44.2	8.62		84.5	7.27		84.42	8.06		42.17	8		42.42	8.39
44.29	7.05		44.29	8.62		84.67	7.27		84.58	8.07		42.25	8		42.5	8.39
44.37	7.05		44.37	8.62		84.83	7.27		84.75	8.07		42.33	8		42.58	8.39
44.45	7.05		44.45	8.62		85	7.26		84.92	8.06		42.42	8		42.67	8.39
44.54	7.05		44.54	8.62		85.17	7.26		85.08	8.07		42.5	7.99		42.75	8.39
44.62	7.05		44.62	8.62		85.33	7.26		85.25	8.07		42.58	7.99		42.83	8.39
44.7	7.05		44.7	8.62		85.5	7.27		85.42	8.07		42.67	7.99		42.92	8.39
44.79	7.05		44.79	8.62		85.67	7.27		85.58	8.06		42.75	7.99		43	8.39
44.87	7.05		44.87	8.62		85.83	7.25		85.75	8.06		42.83	7.99		43.08	8.39
44.95	7.05		44.95	8.62		86	7.27		85.92	8.07		42.92	7.99		43.17	8.38
45.04	7.04		45.04	8.62		86.17	7.26		86.08	8.06		43	7.99		43.25	8.38
45.12	7.04		45.12	8.62		86.33	7.26		86.25	8.07		43.08	7.99		43.33	8.38
45.2	7.04		45.2	8.62		86.5	7.25		86.42	8.07		43.17	7.99		43.42	8.38
45.29	7.04		45.29	8.62		86.67	7.26		86.58	8.07		43.25	7.99		43.5	8.38
45.37	7.04		45.37	8.62		86.83	7.25		86.75	8.06		43.33	7.99		43.58	8.38
45.45	7.04		45.45	8.62		87	7.24		86.92	8.05		43.42	7.99		43.67	8.38
45.54	7.04		45.54	8.62		87.17	7.25		87.08	8.07		43.5	7.99		43.75	8.38
45.62	7.04		45.62	8.62		87.33	7.25		87.25	8.06		43.58	7.99		43.83	8.38
45.7	7.04		45.7	8.62		87.5	7.24		87.42	8.07		43.67	7.99		43.92	8.38
45.79	7.04		45.79	8.62		87.67	7.25		87.58	8.07		43.75	7.99		44	8.38
45.87	7.04		45.87	8.62		87.83	7.24		87.75	8.07		43.83	7.99		44.08	8.38
45.95	7.04		45.95	8.62		88	7.24		87.92	8.06		43.92	7.98		44.17	8.38
46.04	7.04		46.04	8.62		88.17	7.25		88.08	8.07		44	7.98		44.25	8.38
46.12	7.03		46.12	8.62		88.33	7.24		88.25	8.05		44.08	7.98		44.33	8.38
46.2	7.03		46.2	8.62		88.5	7.25		88.42	8.07		44.17	7.98		44.42	8.38
46.29	7.03		46.29	8.62		88.67	7.24		88.58	8.05		44.25	7.98		44.5	8.38
46.37	7.03		46.37	8.62		88.83	7.24		88.75	8.07		44.33	7.98		44.58	8.38
46.45	7.03		46.45	8.62		89	7.25		88.92	8.06		44.42	7.98		44.61	8.38
46.54	7.03		46.54	8.62		89.17	7.23		89.08	8.07		44.5	7.98		44.75	8.38
46.62	7.03		46.62	8.62		89.33	7.25		89.25	8.05		44.58	7.98		44.83	8.38
46.7	7.03		46.7	8.62		89.5	7.23		89.42	8.06		44.67	7.98		44.92	8.38
46.79	7.03		46.79	8.62		89.67	7.23		89.58	8.05		44.75	7.98		45	8.38
46.87	7.03		46.87	8.62		89.83	7.24		89.75	8.07		44.83	7.98		45.08	8.38
46.95	7.03		46.95	8.62		90	7.23		89.92	8.07		44.92	7.98		45.17	8.38
47.04	7.03		47.04	8.62		90.17	7.23		90.08	8.05		45	7.98		45.25	8.38
47.12	7.03		47.12	8.62		90.33	7.23		90.25	8.05		45.08	7.98		45.33	8.38
47.2	7.03		47.2	8.62		90.5	7.22		90.42	8.05		45.17	7.97		45.42	8.38
47.29	7.02		47.29	8.62		90.67	7.23		90.58	8.06		45.25	7.97		45.5	8.38
47.37	7.02		47.37	8.62		90.83	7.23		90.75	8.07		45.33	7.97		45.58	8.38
47.45	7.02		47.45	8.62		91	7.24		90.92	8.05		45.42	7.97		45.67	8.38
47.54	7.02		47.54	8.62		91.17	7.23		91.08	8.05		45.5	7.97		45.75	8.38
47.62	7.02		47.62	8.62		91.33	7.22		91.25	8.05		45.58	7.97		45.83	8.38
47.7	7.02		47.7	8.62		91.5	7.23		91.42	8.06		45.67	7.97		45.94	8.38
47.79	7.02		47.79	8.62		91.67	7.22		91.58	8.06		45.75	7.97		46	8.38
47.87	7.02		47.87	8.62		91.83	7.21		91.75	8.06		45.83	7.97		46.08	8.38
47.95	7.02		47.95	8.62		92	7.21		91.92	8.05		45.92	7.97		46.17	8.38
48.04	7.02		48.04	8.62		92.17	7.23		92.08	8.05		46	7.97		46.25	8.38
48.12	7.01		48.12	8.62		92.33	7.21		92.25	8.06		46.08	7.97		46.33	8.38
48.2	7.01		48.2	8.62		92.5	7.23		92.42	8.05		46.17	7.97		46.42	8.38
48.29	7.01		48.29	8.62		92.67	7.22		92.58	8.05		46.25	7.97		46.5	8.38
48.37	7.01		48.37	8.62		92.83	7.22		92.75	8.05		46.33	7.97		46.58	8.38
48.45	7.01		48.45	8.62		93	7.22		92.92	8.05		46.42	7.96		46.67	8.38
48.54	7.01		48.54	8.62		93.17	7.22		93.08	8.05		46.5	7.96		46.75	8.38
48.62	7.01		48.62	8.62		93.33	7.21		93.25	8.06		46.58	7.96		46.83	8.38
48.7	7.01		48.7	8.62		93.5	7.21		93.42	8.06		46.67	7.96		46.94	8.38
48.79	7.01		48.79	8.62		93.67	7.2		93.58	8.06		46.75	7.96		47	8.37
48.87	7.01		48.87	8.62		93.83	7.2		93.75	8.06		46.83	7.96		47.08	8.37
48.95	7.01		48.95	8.62		94	7.2		93.92	8.05		46.92	7.96		47.17	8.37
49.04	7.01		49.04	8.62		94.17	7.2		94.08	8.05		47	7.96		47.25	8.37
49.12	7.01		49.12	8.62		94.33	7.22		94.25	8.06		47.08	7.96		47.33	8.37
49.2	7.01		49.2	8.62		94.5	7.2		94.42	8.06		47.17	7.96		47.42	8.37
49.29	7.01		49.29	8.62		94.67	7.2		94.58	8.05		47.25	7.96		47.5	8.37
49.37	7.01		49.37	8.62		94.83	7.21		94.75	8.05		47.33	7.96		47.61	8.37
49.45	7.01		49.45	8.62		95	7.21		94.92	8.06		47.42	7.96		47.67	8.37
49.54	7.01		49.54	8.62		95.17	7.2		95.08	8.06		47.5	7.96		47.75	8.37
49.62	7.01		49.62	8.62		95.33	7.21		95.25	8.05		47.58	7.96		47.83	8.37
49.7	7.01		49.7	8.62		95.5	7.19		95.42	8.05		47.67	7.96		47.92	8.37
49.79	7.01		49.79	8.62		95.67	7.19		95.58	8.05		47.75	7.95		48	8.37
49.87	7		49.87	8.62		95.83	7.19		95.75	8.05		47.83	7.95		48.08	8.37
49.95	7		49.95	8.62		96	7.21		95.92	8.05		47.92	7.95		48.17	8.37
50.04	7		50.04	8.62		96.17	7.19		96.08	8.05		48	7.95		48.28	8.37
50.12	7		50.12	8.62		96.33	7.2		96.25	8.06		48.08	7.95		48.33	8.37
50.2	7		50.2	8.62		96.5	7.19		96.42	8.05		48.17	7.95		48.42	8.37
50.29	7		50.29	8.62		96.67	7.2		96.58	8.06		48.25	7.95		48.5	8.37
50.37	7		50.37	8.62		96.83	7.2		96.75	8.05		48.33	7.95		48.58	8.37
50.45	7		50.45	8.62		97	7.2		96.92	8.06		48.42	7.95		48.67	8.37
50.54	7		50.54	8.62		97.17	7.19		97.08	8.05		48.5	7.95		48.75	8.37
50.62	7		50.62	8.62		97.33	7.2		97.25	8.06		48.58	7.95		48.83	8.37
50.7	7		50.7	8.62		97.5	7.19		97.42	8.05		48.67	7.95		48.94	8.36
50.79	7		50.79	8.62		97.67	7.19		97.58	8.06		48.75	7.95		49	8.36
50.87	7		50.87	8.62		97.83	7.19		97.75	8.06		48.83	7.95		49.08	8.36
50.95	7		50.95	8.62		98	7.18		97.92	8.05		48.92	7.94		49.17	8.36
51.04	7		51.04	8.62		98.17	7.19		98.08	8.06		49	7.94		49.25	8.36
51.12	7		51.12	8.62		98.33	7.19		98.25	8.06		49.08	7.94		49.33	8.36
51.2	7		51.2	8.62		98.5	7.19		98.42	8.05		49.17	7.94		49.42	8.36
51.29	7		51.29	8.62		98.67	7.18		98.58	8.06		49.25	7.94		49.5	8.36
51.37	7		51.37	8.62		98.83	7.18		98.75	8.05		49.33	7.94		49.61	8.37
51.45	7		51.45	8.62		99	7.19		98.92	8.05		49.42	7.94		50.28	8.36
51.54	7		51.54	8.62		99.17	7.19		99.08	8.05		49.5	7.94		50.94	8.36
51.62	6.99		51.62	8.62		99.33	7.18		99.25	8.05		49.58	7.94		51.61	8.34
51.7	6.99		51.7	8.62		99.5	7.18		99.42	8.05		49.67	7.94		52.28	8.35
51.79	6.99		51.79	8.62		99.67	7.18		99.58	8.06		49.75	7.94		52.94	8.35
51.87	6.99		51.87	8.62		99.83	7.18		99.75	8.05		49.83	7.94		53.61	8.34
51.95	6.99		51.95	8.62		100	7.19		99.92	8.05		49.92	7.94		54.28	8.36
52.04	6.99		52.04	8.62		100.17	7.18		100.08	8.06		50	7.94		54.94	8.35
52.12	6.99		52.12	8.62		100.33	7.18		100.25	8.05		50.08	7.94		55.61	8.33
52.2	6.99		52.2	8.62		100.5	7.18		100.42	8.05		50.17	7.94		56.28	8.34
52.29	6.99		52.29	8.62		100.67	7.18		100.58	8.04		50.25	7.94		56.94	8.34
52.37	6.99		52.37	8.62		100.83	7.16		100.75	8.05		50.33	7.93		57.61	8.32
52.45	6.99		52.45	8.62		101	7.17		100.92	8.04		50.42	7.93		58.28	8.33
52.54	6.99		52.54	8.62		101.17	7.17		101.08	8.05		50.5	7.93		58.94	8.32
52.62	6.99		52.62	8.62		101.33	7.16		101.25	8.05		50.58	7.93		59.61	8.33
52.7	6.99		52.7	8.62		101.5	7.17		101.42	8.05		50.67	7.93		60.28	8.32
52.79	6.99		52.79	8.62		101.67	7.17		101.58	8.05		50.75	7.93		60.94	8.32
52.87	6.99		52.87	8.62		101.83	7.17		101.75	8.06		50.83	7.93		61.61	8.32
52.95	6.99		52.95	8.62		102	7.16		101.92	8.04		50.92	7.93		62.28	8.3
53.04	6.99		53.04	8.62		102.17	7.16		102.08	8.04		51	7.93		62.94	8.31
53.12	6.98		53.12	8.62		102.33	7.16		102.25	8.05		51.08	7.93		63.61	8.31
53.2	6.98		53.2	8.62		102.5	7.16		102.42	8.06		51.17	7.93		64.28	8.31
53.29	6.98		53.29	8.62		102.67	7.17		102.58	8.04		51.25	7.93		64.94	8.29
53.37	6.98		53.37	8.62		102.83	7.17		102.75	8.05		51.33	7.93		65.61	8.3
53.45	6.98		53.45	8.62		103	7.17		102.92	8.04		51.42	7.93		66.28	8.3
53.54	6.98		53.54	8.62		103.17	7.16		103.08	8.04		51.5	7.93		66.94	8.29
53.62	6.98		53.62	8.62		103.33	7.16		103.25	8.05		51.58	7.93		67.61	8.3
53.7	6.98		53.7	8.62		103.5	7.17		103.42	8.06		51.67	7.93		68.28	8.29
53.79	6.98		53.79	8.62		103.67	7.15		103.58	8.06		51.75	7.92		68.94	8.28
53.87	6.98		53.87	8.62		103.83	7.16		103.75	8.04		51.83	7.92		69.61	8.29
53.95	6.98		53.95	8.62		104	7.15		103.92	8.05		51.92	7.92		70.28	8.28
54.04	6.98		54.04	8.62		104.17	7.16		104.08	8.05		52	7.92		70.94	8.28
54.12	6.97		54.12	8.62		104.33	7.15		104.25	8.04		52.08	7.92		71.61	8.29
54.2	6.97		54.2	8.62		104.5	7.15		104.42	8.04		52.17	7.92		72.28	8.27
54.29	6.97		54.29	8.62		104.67	7.14		104.58	8.05		52.25	7.92		72.94	8.26
54.37	6.97		54.37	8.62		104.83	7.14		104.75	8.05		52.33	7.92		73.61	8.28
54.45	6.97		54.45	8.62		105	7.14		104.92	8.04		52.42	7.92		74.28	8.26
54.54	6.97		54.54	8.62		105.17	7.14		105.08	8.04		52.5	7.92		74.94	8.27
54.62	6.97		54.62	8.62		105.33	7.16		105.25	8.05		52.58	7.92		75.61	8.27
54.7	6.97		54.7	8.62		105.5	7.16		105.42	8.05		52.67	7.92		76.28	8.26
54.79	6.97		54.79	8.62		105.67	7.15		105.58	8.05		52.75	7.92		76.94	8.27
54.87	6.96		54.87	8.62		105.83	7.15		105.75	8.05		52.83	7.92		77.61	8.25
54.95	6.96		54.95	8.62		106	7.15		105.92	8.04		52.92	7.92		78.28	8.26
55.04	6.96		55.04	8.62		106.17	7.16		106.08	8.05		53	7.91		78.94	8.25
55.12	6.96		55.12	8.62		106.33	7.14		106.25	8.05		53.08	7.91		79.61	8.25
55.2	6.96		55.2	8.62		106.5	7.15		106.42	8.06		53.17	7.91		80.28	8.25
55.29	6.96		55.29	8.62		106.67	7.14		106.58	8.05		53.25	7.91		80.94	8.24
55.37	6.96		55.37	8.62		106.83	7.13		106.75	8.04		53.33	7.91		81.61	8.25
55.45	6.96		55.45	8.62		107	7.15		106.92	8.04		53.42	7.91		82.28	8.25
55.54	6.96		55.54	8.62		107.17	7.14		107.08	8.04		53.5	7.91		82.94	8.24
55.62	6.96		55.62	8.62		107.33	7.14		107.25	8.05		53.58	7.91		83.61	8.24
55.7	6.96		55.7	8.62		107.5	7.15		107.42	8.05		53.67	7.91		84.28	8.25
55.79	6.96		55.79	8.62		107.67	7.14		107.58	8.04		53.75	7.91		84.94	8.23
55.87	6.96		55.87	8.62		107.83	7.14		107.75	8.04		53.83	7.91		85.61	8.24
55.95	6.96		55.95	8.62		108	7.14		107.92	8.05		53.92	7.91		86.28	8.23
56.04	6.96		56.04	8.62		108.17	7.13		108.08	8.05		54	7.91		86.94	8.23
56.12	6.96		56.12	8.62		108.33	7.14		108.25	8.05		54.08	7.91		87.61	8.22
56.2	6.96		56.2	8.62		108.5	7.13		108.42	8.05		54.17	7.91		88.28	8.24
56.29	6.96		56.29	8.62		108.67	7.13		108.58	8.04		54.25	7.91		88.94	8.24
56.37	6.96		56.37	8.62		108.83	7.14		108.75	8.04		54.33	7.91		89.61	8.23
56.45	6.95		56.45	8.62		109	7.13		108.92	8.03		54.42	7.91		90.28	8.23
56.54	6.95		56.54	8.62		109.17	7.14		109.08	8.04		54.5	7.91		90.94	8.23
56.62	6.95		56.62	8.62		109.33	7.13		109.25	8.05		54.58	7.9		91.61	8.22
56.7	6.95		56.7	8.62		109.5	7.13		109.42	8.04		54.67	7.9		92.28	8.21
56.79	6.95		56.79	8.62		109.67	7.12		109.58	8.05		54.75	7.9		92.94	8.22
56.87	6.95		56.87	8.62		109.83	7.12		109.75	8.05		54.83	7.9		93.61	8.21
56.95	6.95		56.95	8.62		110	7.13		109.92	8.04		54.92	7.9		94.28	8.22
57.04	6.95		57.04	8.62		110.17	7.12		110.08	8.04		55	7.9		94.94	8.21
57.12	6.95		57.12	8.62		110.33	7.13		110.25	8.05		55.08	7.9		95.61	8.22
57.2	6.95		57.2	8.62		110.5	7.13		110.42	8.04		55.17	7.9		96.28	8.21
57.29	6.95		57.29	8.62		110.67	7.12		110.58	8.04		55.25	7.9		96.94	8.2
57.37	6.94		57.37	8.62		110.83	7.13		110.75	8.04		55.33	7.9		97.61	8.2
57.45	6.94		57.45	8.62		111	7.13		110.92	8.04		55.42	7.9		98.28	8.2
57.54	6.94		57.54	8.62		111.17	7.13		111.08	8.04		55.5	7.9		98.94	8.21
57.62	6.94		57.62	8.62		111.33	7.12		111.25	8.04		55.58	7.9		99.61	8.2
57.7	6.94		57.7	8.62		111.5	7.11		111.42	8.04		55.67	7.9		100.28	8.21
57.79	6.94		57.79	8.62		111.67	7.11		111.58	8.05		55.75	7.9		100.94	8.2
57.87	6.94		57.87	8.62		111.83	7.12		111.75	8.05		55.83	7.9		101.61	8.21
57.95	6.94		57.95	8.62		112	7.12		111.92	8.05		55.92	7.9		102.28	8.2
58.04	6.94		58.04	8.62		112.17	7.12		112.08	8.03		56	7.9		102.94	8.19
58.12	6.93		58.12	8.62		112.33	7.13		112.25	8.04		56.08	7.9		103.61	8.19
58.2	6.93		58.2	8.62		112.5	7.11		112.42	8.04		56.17	7.9		104.28	8.19
58.29	6.93		58.29	8.62		112.67	7.12		112.58	8.05		56.25	7.89		104.94	8.19
58.37	6.93		58.37	8.62		112.83	7.12		112.75	8.04		56.33	7.89		105.61	8.2
58.45	6.93		58.45	8.62		113	7.11		112.92	8.04		56.42	7.89		106.28	8.19
58.54	6.93		58.54	8.62		113.17	7.12		113.08	8.04		56.5	7.89		106.94	8.2
58.62	6.93		58.62	8.62		113.33	7.11		113.25	8.04		56.58	7.89		107.61	8.18
58.7	6.93		58.7	8.62		113.5	7.11		113.42	8.04		56.67	7.89		108.28	8.18
58.79	6.93		58.79	8.62		113.67	7.1		113.58	8.04		56.75	7.89		108.94	8.18
58.87	6.93		58.87	8.62		113.83	7.11		113.75	8.04		56.83	7.89		109.61	8.18
58.95	6.93		58.95	8.62		114	7.1		113.92	8.04		56.92	7.89		110.28	8.19
59.04	6.93		59.04	8.62		114.17	7.1		114.08	8.04		57	7.89		110.94	8.17
59.12	6.92		59.12	8.62		114.33	7.11		114.25	8.03		57.08	7.89		111.61	8.18
59.2	6.92		59.2	8.62		114.5	7.12		114.42	8.05		57.17	7.89		112.28	8.18
59.29	6.92		59.29	8.62		114.67	7.1		114.58	8.04		57.25	7.89		112.94	8.17
59.37	6.92		59.37	8.62		114.83	7.11		114.75	8.05		57.33	7.89		113.61	8.17
59.45	6.92		59.45	8.62		115	7.11		114.92	8.04		57.42	7.89		114.28	8.17
59.54	6.92		59.54	8.62		115.17	7.1		115.08	8.04		57.5	7.89		114.94	8.17
59.62	6.92		59.62	8.62		115.33	7.11		115.25	8.03		57.58	7.89		115.61	8.17
59.7	6.92		59.7	8.62		115.5	7.1		115.42	8.04		57.67	7.89		116.28	8.17
59.79	6.92		59.79	8.62		115.67	7.09		115.58	8.03		57.75	7.89		116.94	8.17
59.87	6.92		59.87	8.62		115.83	7.1		115.75	8.03		57.83	7.89		117.61	8.16
59.95	6.92		59.95	8.62		116	7.1		115.92	8.05		57.92	7.89		118.28	8.17
60.04	6.92		60.04	8.62		116.17	7.11		116.08	8.04		58	7.89		118.94	8.16
60.12	6.92		60.12	8.62		116.33	7.11		116.25	8.03		58.08	7.89		119.61	8.17
60.2	6.92		60.2	8.62		116.5	7.09		116.42	8.05		58.17	7.89		120.28	8.15
60.29	6.92		60.29	8.62		116.67	7.1		116.58	8.05		58.25	7.89		120.94	8.16
60.37	6.91		60.37	8.62		116.83	7.1		116.75	8.05		58.33	7.89		121.61	8.16
60.45	6.91		60.45	8.62		117	7.1		116.92	8.03		58.42	7.88		122.28	8.16
60.54	6.91		60.54	8.62		117.17	7.09		117.08	8.03		58.5	7.88		122.94	8.17
60.62	6.91		60.62	8.62		117.33	7.1		117.25	8.04		58.58	7.88		123.61	8.15
60.7	6.91		60.7	8.62		117.5	7.09		117.42	8.04		58.67	7.88		124.28	8.16
60.79	6.91		60.79	8.62		117.67	7.1		117.58	8.04		58.75	7.88		124.94	8.15
60.87	6.91		60.87	8.62		117.83	7.1		117.75	8.03		58.83	7.88		125.61	8.16
60.95	6.91		60.95	8.62		118	7.09		117.92	8.05		58.92	7.88		126.28	8.16
61.04	6.91		61.04	8.62		118.17	7.1		118.08	8.04		59	7.88		126.94	8.15
61.12	6.91		61.12	8.62		118.33	7.09		118.25	8.03		59.08	7.88		127.61	8.15
61.2	6.91		61.2	8.62		118.5	7.1		118.42	8.05		59.17	7.88		128.28	8.16
61.29	6.91		61.29	8.62		118.67	7.09		118.58	8.03		59.25	7.88		128.94	8.15
61.37	6.91		61.37	8.62		118.83	7.09		118.75	8.04		59.33	7.88		129.61	8.14
61.45	6.91		61.45	8.62		119	7.09		118.92	8.03		59.42	7.88		130.28	8.14
61.54	6.91		61.54	8.62		119.17	7.1		119.08	8.03		59.5	7.88		130.94	8.13
61.62	6.91		61.62	8.62		119.33	7.09		119.25	8.05		59.58	7.88		131.61	8.14
61.7	6.91		61.7	8.62		119.5	7.1		119.42	8.03		59.67	7.88		132.28	8.14
61.79	6.9		61.79	8.62		119.67	7.09		119.58	8.04		59.75	7.88		132.94	8.14
61.87	6.91		61.87	8.62		119.83	7.08		119.75	8.03		59.83	7.88		133.61	8.14
61.95	6.9		61.95	8.62		120	7.08		119.92	8.04		59.92	7.88		134.28	8.14
62.04	6.9		62.04	8.62		120.17	7.09		120.08	8.03		60	7.88		134.94	8.13
62.12	6.9		62.12	8.62		120.33	7.09		120.25	8.04		60.08	7.88		135.61	8.13
62.2	6.9		62.2	8.62		120.5	7.08		120.42	8.04		60.17	7.88		136.28	8.13
62.29	6.9		62.29	8.62		120.67	7.09		120.58	8.04		60.25	7.88		136.94	8.14
62.37	6.9		62.37	8.62		120.83	7.09		120.75	8.03		60.33	7.88		137.61	8.14
62.45	6.9		62.45	8.62		121	7.09		120.92	8.04		60.42	7.88		138.28	8.13
62.54	6.9		62.54	8.62		121.17	7.08		121.08	8.04		60.5	7.88		138.94	8.14
62.62	6.9		62.62	8.62		121.33	7.08		121.25	8.03		60.58	7.88		139.61	8.12
62.7	6.9		62.7	8.62		121.5	7.07		121.42	8.04		60.67	7.88		140.28	8.12
62.79	6.9		62.79	8.62		121.67	7.09		121.58	8.03		60.75	7.88		140.94	8.14
62.87	6.9		62.87	8.62		121.83	7.07		121.75	8.03		60.83	7.87		141.61	8.14
62.95	6.9		62.95	8.62		122	7.07		121.92	8.04		60.92	7.87		142.28	8.13
63.04	6.9		63.04	8.62		122.17	7.08		122.08	8.03		61	7.87		142.94	8.12
63.12	6.9		63.12	8.62		122.33	7.07		122.25	8.03		61.08	7.87		143.61	8.13
63.2	6.9		63.2	8.62		122.5	7.08		122.42	8.03		61.17	7.87		144.28	8.12
63.29	6.9		63.29	8.62		122.67	7.08		122.58	8.04		61.25	7.87		144.94	8.12
63.37	6.9		63.37	8.62		122.83	7.09		122.75	8.03		61.33	7.87		145.61	8.13
63.45	6.9		63.45	8.62		123	7.08		122.92	8.03		61.42	7.87		146.28	8.13
63.54	6.9		63.54	8.62		123.17	7.07		123.08	8.04		61.5	7.87		146.94	8.13
63.62	6.9		63.62	8.62		123.33	7.08		123.25	8.03		61.58	7.87		147.61	8.13
63.7	6.9		63.7	8.62		123.5	7.08		123.42	8.04		61.67	7.87		148.28	8.12
63.79	6.89		63.79	8.62		123.67	7.08		123.58	8.03		61.75	7.87		148.94	8.12
63.87	6.89		63.87	8.62		123.83	7.08		123.75	8.03		61.83	7.87		149.61	8.12
63.95	6.9		63.95	8.62		124	7.06		123.92	8.04		61.92	7.87		150.28	8.12
64.04	6.9		64.04	8.62		124.17	7.06		124.08	8.03		62	7.87		150.94	8.12
64.12	6.9		64.12	8.62		124.33	7.07		124.25	8.03		62.08	7.87		151.61	8.12
64.2	6.9		64.2	8.62		124.5	7.08		124.42	8.03		62.17	7.87		152.28	8.12
64.29	6.9		64.29	8.62		124.67	7.06		124.58	8.04		62.25	7.87		152.94	8.12
64.37	6.89		64.37	8.62		124.83	7.07		124.75	8.03		62.33	7.87		153.61	8.1
64.45	6.89		64.45	8.62		125	7.07		124.92	8.03		62.42	7.87		154.28	8.1
64.54	6.9		64.54	8.62		125.17	7.06		125.08	8.03		62.5	7.86		154.94	8.12
64.62	6.89		64.62	8.62		125.33	7.07		125.25	8.04		62.58	7.86		155.61	8.11
64.7	6.89		64.7	8.62		125.5	7.07		125.42	8.04		62.67	7.86		156.28	8.1
64.79	6.89		64.79	8.62		125.67	7.06		125.58	8.04		62.75	7.86		156.94	8.1
64.87	6.89		64.87	8.62		125.83	7.06		125.75	8.04		62.83	7.86		157.61	8.1
64.95	6.89		64.95	8.62		126	7.07		125.92	8.03		62.92	7.86		158.28	8.11
65.04	6.89		65.04	8.62		126.17	7.06		126.08	8.03		63	7.86		158.94	8.11
65.12	6.89		65.12	8.62		126.33	7.05		126.25	8.02		63.08	7.86		159.61	8.1
65.2	6.89		65.2	8.62		126.5	7.07		126.42	8.03		63.17	7.86		160.28	8.1
65.29	6.89		65.29	8.62		126.67	7.05		126.58	8.02		63.25	7.86		160.94	8.1
65.37	6.89		65.37	8.62		126.83	7.07		126.75	8.04		63.33	7.86		161.61	8.1
65.45	6.89		65.45	8.62		127	7.06		126.92	8.04		63.42	7.86		162.28	8.1
65.54	6.89		65.54	8.62		127.17	7.06		127.08	8.04		63.5	7.86		162.94	8.1
65.62	6.89		65.62	8.62		127.33	7.06		127.25	8.04		63.58	7.86		163.61	8.1
65.7	6.89		65.7	8.62		127.5	7.07		127.42	8.03		63.67	7.86		164.28	8.11
65.79	6.89		65.79	8.62		127.67	7.06		127.58	8.04		63.75	7.85		164.94	8.1
65.87	6.89		65.87	8.62		127.83	7.06		127.75	8.03		63.83	7.85		165.61	8.09
65.95	6.89		65.95	8.62		128	7.06		127.92	8.03		63.92	7.85		166.28	8.09
66.04	6.89		66.04	8.62		128.17	7.06		128.08	8.04		64	7.85		166.94	8.1
66.12	6.89		66.12	8.62		128.33	7.05		128.25	8.03		64.08	7.85		167.61	8.09
66.2	6.89		66.2	8.62		128.5	7.06		128.42	8.04		64.17	7.85		168.28	8.09
66.29	6.89		66.29	8.62		128.67	7.06		128.58	8.03		64.25	7.85		168.94	8.08
66.37	6.88		66.37	8.62		128.83	7.06		128.75	8.04		64.33	7.85		169.61	8.09
66.45	6.88		66.45	8.62		129	7.06		128.92	8.04		64.42	7.85		170.28	8.08
66.54	6.88		66.54	8.62		129.17	7.05		129.08	8.04		64.5	7.85		170.94	8.09
66.62	6.88		66.62	8.62		129.33	7.05		129.25	8.03		64.58	7.85		171.61	8.1
66.7	6.88		66.7	8.62		129.5	7.06		129.42	8.04		64.67	7.85		172.28	8.09
66.79	6.88		66.79	8.62		129.67	7.06		129.58	8.02		64.75	7.85		172.94	8.09
66.87	6.88		66.87	8.62		129.83	7.04		129.75	8.03		64.83	7.85		173.61	8.09
66.95	6.88		66.95	8.62		130	7.05		129.92	8.02		64.92	7.85		174.28	8.09
67.04	6.88		67.04	8.62		130.17	7.06		130.08	8.03		65	7.85		174.94	8.09
67.12	6.88		67.12	8.62		130.33	7.06		130.25	8.03		65.08	7.85		175.61	8.09
67.2	6.88		67.2	8.62		130.5	7.05		130.42	8.04		65.17	7.85		176.28	8.09
67.29	6.88		67.29	8.62		130.67	7.05		130.58	8.04		65.25	7.84		176.94	8.09
67.37	6.88		67.37	8.62		130.83	7.04		130.75	8.03		65.33	7.84		177.61	8.08
67.45	6.88		67.45	8.62		131	7.04		130.92	8.03		65.42	7.84		178.28	8.08
67.54	6.88		67.54	8.62		131.17	7.05		131.08	8.02		65.5	7.84		178.94	8.09
67.62	6.88		67.62	8.62		131.33	7.04		131.25	8.04		65.58	7.84		179.61	8.08
67.7	6.88		67.7	8.62		131.5	7.04		131.42	8.02		65.67	7.84		180.28	8.09
67.79	6.88		67.79	8.62		131.67	7.04		131.58	8.02		65.75	7.84		180.94	8.08
67.87	6.88		67.87	8.62		131.83	7.05		131.75	8.04		65.83	7.84		181.61	8.09
67.95	6.88		67.95	8.62		132	7.04		131.92	8.04		65.92	7.84		182.28	8.08
68.04	6.88		68.04	8.62		132.17	7.05		132.08	8.03		66	7.84		182.94	8.07
68.12	6.88		68.12	8.62		132.33	7.03		132.25	8.03		66.08	7.84		183.61	8.07
68.2	6.88		68.2	8.62		132.5	7.04		132.42	8.02		66.17	7.84		184.28	8.08
68.29	6.88		68.29	8.62		132.67	7.05		132.58	8.02		66.25	7.84		184.94	8.08
68.37	6.88		68.37	8.62		132.83	7.04		132.75	8.02		66.33	7.84		185.61	8.07
68.45	6.88		68.45	8.62		133	7.04		132.92	8.03		66.42	7.84		186.28	8.07
68.54	6.88		68.54	8.62		133.17	7.04		133.08	8.04		66.5	7.84		186.94	8.08
68.62	6.87		68.62	8.62		133.33	7.04		133.25	8.03		66.58	7.84		187.61	8.07
68.7	6.87		68.7	8.62		133.5	7.03		133.42	8.02		66.67	7.84		188.28	8.08
68.79	6.87		68.79	8.62		133.67	7.04		133.58	8.03		66.75	7.84		188.94	8.08
68.87	6.87		68.87	8.62		133.83	7.03		133.75	8.03		66.83	7.84		189.61	8.06
68.95	6.87		68.95	8.62		134	7.04		133.92	8.03		66.92	7.84		190.28	8.07
69.04	6.87		69.04	8.62		134.17	7.04		134.08	8.02		67	7.84		190.94	8.07
69.12	6.87		69.12	8.62		134.33	7.05		134.25	8.03		67.08	7.84		191.61	8.07
69.2	6.87		69.2	8.62		134.5	7.04		134.42	8.03		67.17	7.84		192.28	8.08
69.29	6.87		69.29	8.62		134.67	7.03		134.58	8.03		67.25	7.84		192.94	8.07
69.37	6.87		69.37	8.62		134.83	7.03		134.75	8.04		67.33	7.84		193.61	8.08
69.45	6.87		69.45	8.62		135	7.03		134.92	8.02		67.42	7.83		194.28	8.08
69.54	6.87		69.54	8.62		135.17	7.04		135.08	8.02		67.5	7.83		194.94	8.07
69.62	6.87		69.62	8.62		135.33	7.03		135.25	8.03		67.58	7.83		195.61	8.07
69.7	6.87		69.7	8.62		135.5	7.04		135.42	8.03		67.67	7.83		196.28	8.06
69.79	6.87		69.79	8.62		135.67	7.04		135.58	8.02		67.75	7.83		196.94	8.07
69.87	6.87		69.87	8.62		135.83	7.04		135.75	8.03		67.83	7.83		197.61	8.06
69.95	6.87		69.95	8.62		136	7.04		135.92	8.02		67.92	7.83		198.28	8.07
70.04	6.87		70.04	8.62		136.17	7.04		136.08	8.03		68	7.83		198.94	8.06
70.12	6.87		70.12	8.62		136.33	7.02		136.25	8.02		68.08	7.83		199.61	8.07
70.2	6.87		70.2	8.62		136.5	7.03		136.42	8.02		68.17	7.83		200.28	8.06
70.29	6.87		70.29	8.62		136.67	7.02		136.58	8.03		68.25	7.83		200.94	8.07
70.37	6.87		70.37	8.62		136.83	7.03		136.75	8.02		68.33	7.83		201.61	8.06
70.45	6.87		70.45	8.62		137	7.03		136.92	8.03		68.42	7.83		202.28	8.07
70.54	6.87		70.54	8.62		137.17	7.02		137.08	8.03		68.5	7.83		202.94	8.06
70.62	6.87		70.62	8.62		137.33	7.03		137.25	8.03		68.58	7.83		203.61	8.06
70.7	6.87		70.7	8.62		137.5	7.03		137.42	8.02		68.67	7.83		204.28	8.07
70.79	6.87		70.79	8.62		137.67	7.03		137.58	8.02		68.75	7.83		204.94	8.07
70.87	6.86		70.87	8.62		137.83	7.02		137.75	8.02		68.83	7.83		205.61	8.05
70.95	6.86		70.95	8.62		138	7.02		137.92	8.02		68.92	7.83		206.28	8.05
71.04	6.86		71.04	8.62		138.17	7.02		138.08	8.03		69	7.83		206.94	8.06
71.12	6.86		71.12	8.62		138.33	7.03		138.25	8.03		69.08	7.82		207.61	8.05
71.2	6.86		71.2	8.62		138.5	7.02		138.42	8.02		69.17	7.82		208.28	8.06
71.29	6.86		71.29	8.62		138.67	7.02		138.58	8.03		69.25	7.82		208.94	8.06
71.37	6.86		71.37	8.62		138.83	7.02		138.75	8.03		69.33	7.82		209.61	8.06
71.45	6.86		71.45	8.62		139	7.02		138.92	8.02		69.42	7.82		210.28	8.07
71.54	6.86		71.54	8.62		139.17	7.03		139.08	8.04		69.5	7.82		210.94	8.06
71.62	6.86		71.62	8.62		139.33	7.03		139.25	8.03		69.58	7.82		211.61	8.05
71.7	6.86		71.7	8.62		139.5	7.03		139.42	8.02		69.67	7.82		212.28	8.05
71.79	6.86		71.79	8.62		139.67	7.02		139.58	8.03		69.75	7.82		212.94	8.06
71.87	6.86		71.87	8.62		139.83	7.02		139.75	8.03		69.83	7.82		213.61	8.06
71.95	6.86		71.95	8.62		140	7.02		139.92	8.03		69.92	7.82		214.28	8.05
72.04	6.86		72.04	8.62		140.17	7.01		140.08	8.03		70	7.82		214.94	8.05
72.12	6.86		72.12	8.62		140.33	7.02		140.25	8.02		70.08	7.82		215.61	8.06
72.2	6.86		72.2	8.62		140.5	7.01		140.42	8.02		70.17	7.82		216.28	8.05
72.29	6.86		72.29	8.62		140.67	7.01		140.58	8.02		70.25	7.82		216.94	8.06
72.37	6.86		72.37	8.62		140.83	7.02		140.75	8.02		70.33	7.82		217.61	8.05
72.45	6.86		72.45	8.62		141	7.02		140.92	8.03		70.42	7.82		218.28	8.05
72.54	6.86		72.54	8.62		141.17	7.02		141.08	8.04		70.5	7.82		218.94	8.05
72.62	6.86		72.62	8.62		141.33	7.02		141.25	8.02		70.58	7.82		219.61	8.06
72.7	6.86		72.7	8.62		141.5	7.01		141.42	8.02		70.67	7.82		220.28	8.04
72.79	6.86		72.79	8.62		141.67	7.01		141.58	8.02		70.75	7.82		220.94	8.04
72.87	6.86		72.87	8.62		141.83	7.02		141.75	8.03		70.83	7.82		221.61	8.05
72.95	6.85		72.95	8.62		142	7.02		141.92	8.03		70.92	7.82		222.28	8.05
73.04	6.85		73.04	8.62		142.17	7.02		142.08	8.02		71	7.82		222.94	8.06
73.12	6.85		73.12	8.62		142.33	7.01		142.25	8.03		71.08	7.82		223.61	8.04
73.2	6.85		73.2	8.62		142.5	7		142.42	8.02		71.17	7.82		224.28	8.05
73.29	6.85		73.29	8.62		142.67	7.02		142.58	8.03		71.25	7.82		224.94	8.04
73.37	6.85		73.37	8.62		142.83	7.02		142.75	8.03		71.33	7.82		225.61	8.05
73.45	6.85		73.45	8.62		143	7		142.92	8.02		71.42	7.81		226.28	8.04
73.54	6.85		73.54	8.62		143.17	7.01		143.08	8.02		71.5	7.81		226.94	8.04
73.62	6.85		73.62	8.62		143.33	7.01		143.25	8.02		71.58	7.81		227.53	8.05
73.7	6.85		73.7	8.62		143.5	7		143.42	8.02		71.67	7.81		227.86	8.05
73.79	6.85		73.79	8.62		143.67	7		143.58	8.03		71.75	7.81		228.19	8.05
73.87	6.85		73.87	8.62		143.83	7.01		143.75	8.01		71.83	7.81		228.53	8.04
73.95	6.85		73.95	8.62		144	7.01		143.92	8.02		71.92	7.81		228.86	8.05
74.04	6.85		74.04	8.62		144.17	7.01		144.08	8.03		72	7.81		229.19	8.05
74.12	6.85		74.12	8.62		144.33	7.01		144.25	8.03		72.08	7.81		229.53	8.04
74.2	6.85		74.2	8.62		144.5	7.01		144.42	8.02		72.17	7.81		229.86	8.04
74.29	6.85		74.29	8.62		144.67	7.02		144.58	8.03		72.25	7.81		230.19	8.04
74.37	6.85		74.37	8.62		144.83	7.02		144.75	8.02		72.33	7.81		230.53	8.04
74.45	6.85		74.45	8.62		145	7.01		144.92	8.02		72.42	7.81		230.86	8.03
74.54	6.85		74.54	8.62		145.17	7.01		145.08	8.02		72.5	7.81		231.19	8.04
74.62	6.85		74.62	8.62		145.33	7		145.25	8.01		72.58	7.81		231.53	8.05
74.7	6.85		74.7	8.62		145.5	7.01		145.42	8.03		72.67	7.81		231.86	8.04
74.79	6.85		74.79	8.62		145.67	7.01		145.58	8.02		72.75	7.8		232.19	8.03
74.87	6.85		74.87	8.62		145.83	7.01		145.75	8.03		72.83	7.8		232.53	8.03
74.95	6.85		74.95	8.62		146	7		145.92	8.01		72.92	7.8		232.86	8.05
75.04	6.85		75.04	8.62		146.17	7		146.08	8.02		73	7.8		233.19	8.04
75.12	6.85		75.12	8.62		146.33	6.99		146.25	8.03		73.08	7.8		233.53	8.04
75.2	6.85		75.2	8.62		146.5	6.99		146.42	8.03		73.17	7.8		233.86	8.03
75.29	6.85		75.29	8.62		146.67	7.01		146.58	8.02		73.25	7.8		234.19	8.04
75.37	6.85		75.37	8.62		146.83	7		146.75	8.02		73.33	7.8		234.53	8.03
75.45	6.85		75.45	8.62		147	7		146.92	8.02		73.42	7.8		234.86	8.04
75.54	6.85		75.54	8.62		147.17	7.01		147.08	8.01		73.5	7.8		235.19	8.05
75.62	6.85		75.62	8.62		147.33	6.99		147.25	8.03		73.58	7.8		235.53	8.04
75.7	6.84		75.7	8.62		147.5	7		147.42	8.02		73.67	7.8		235.86	8.03
75.79	6.84		75.79	8.62		147.67	7		147.58	8.03		73.75	7.8		236.19	8.05
75.87	6.85		75.87	8.62		147.83	6.99		147.75	8.03		73.83	7.79		236.53	8.04
75.95	6.85		75.95	8.62		148	7		147.92	8.03		73.92	7.79		236.86	8.04
76.04	6.84		76.04	8.62		148.17	7		148.08	8.03		74	7.79		237.19	8.05
76.12	6.84		76.12	8.62		148.33	6.99		148.25	8.02		74.08	7.79		237.53	8.05
76.2	6.84		76.2	8.62		148.5	6.99		148.42	8.03		74.17	7.79		237.86	8.04
76.29	6.84		76.29	8.62		148.67	6.99		148.58	8.02		74.25	7.79		238.19	8.04
76.37	6.84		76.37	8.62		148.83	6.99		148.75	8.01		74.33	7.79		238.53	8.04
76.45	6.84		76.45	8.62		149	6.99		148.92	8.01		74.42	7.79		238.86	8.03
76.54	6.84		76.54	8.62		149.17	7		149.08	8.03		74.5	7.79		239.19	8.03
76.62	6.84		76.62	8.62		149.33	7		149.25	8.02		74.58	7.79		239.53	8.03
76.7	6.84		76.7	8.62		149.5	7		149.42	8.02		74.67	7.79		239.86	8.04
76.79	6.84		76.79	8.62		149.67	7		149.58	8.02		74.75	7.79		240.19	8.03
76.87	6.84		76.87	8.62		149.83	7		149.75	8.03		74.83	7.78		240.53	8.04
76.95	6.84		76.95	8.62		150	7		149.92	8.02		74.92	7.78		240.86	8.03
77.04	6.84		77.04	8.62		150.17	6.99		150.08	8.03		75	7.78		241.19	8.03
77.12	6.84		77.12	8.62		150.33	6.98		150.25	8.02		75.08	7.78		241.53	8.03
77.2	6.84		77.2	8.62		150.5	7		150.42	8.01		75.17	7.78		241.86	8.03
77.29	6.84		77.29	8.62		150.67	7		150.58	8.02		75.25	7.78		242.19	8.03
77.37	6.84		77.37	8.62		150.83	6.99		150.75	8.02		75.33	7.78		242.53	8.02
77.45	6.84		77.45	8.62		151	6.99		150.92	8.02		75.42	7.78		242.86	8.04
77.54	6.84		77.54	8.62		151.17	7		151.08	8.02		75.5	7.78		243.19	8.03
77.62	6.84		77.62	8.62		151.33	6.99		151.25	8.03		75.58	7.78		243.53	8.03
77.7	6.84		77.7	8.62		151.5	6.99		151.42	8.01		75.67	7.78		243.86	8.04
77.79	6.84		77.79	8.62		151.67	6.99		151.58	8.02		75.75	7.78		244.19	8.04
77.87	6.84		77.87	8.62		151.83	6.99		151.75	8.02		75.83	7.78		244.53	8.03
77.95	6.84		77.95	8.62		152	6.99		151.92	8.03		75.92	7.77		244.86	8.03
78.04	6.84		78.04	8.62		152.17	7		152.08	8.03		76	7.77		245.19	8.04
78.12	6.84		78.12	8.62		152.33	6.99		152.25	8.02		76.08	7.77		245.53	8.04
78.2	6.84		78.2	8.62		152.5	6.99		152.42	8.02		76.17	7.77		245.86	8.03
78.29	6.84		78.29	8.62		152.67	7		152.58	8.02		76.25	7.77		246.19	8.04
78.37	6.84		78.37	8.62		152.83	6.99		152.75	8.02		76.33	7.77		246.53	8.03
78.45	6.84		78.45	8.62		153	6.98		152.92	8.03		76.42	7.77		246.86	8.03
78.54	6.84		78.54	8.62		153.17	7		153.08	8.02		76.5	7.77		247.19	8.03
78.62	6.84		78.62	8.62		153.33	7		153.25	8.02		76.58	7.77		247.53	8.03
78.7	6.84		78.7	8.62		153.5	6.99		153.42	8.02		76.67	7.77		247.86	8.03
78.79	6.84		78.79	8.62		153.67	6.98		153.58	8.01		76.75	7.77		248.19	8.02
78.87	6.84		78.87	8.62		153.83	6.98		153.75	8.02		76.83	7.77		248.53	8.04
78.95	6.84		78.95	8.62		154	6.98		153.92	8.02		76.92	7.77		248.86	8.03
79.04	6.84		79.04	8.62		154.17	6.98		154.08	8.02		77	7.77		249.19	8.03
79.12	6.84		79.12	8.62		154.33	6.99		154.25	8.03		77.08	7.77		249.53	8.03
79.2	6.84		79.2	8.62		154.5	6.98		154.42	8.02		77.17	7.77		249.86	8.02
79.29	6.84		79.29	8.62		154.67	6.98		154.58	8.03		77.25	7.77		250.19	8.04
79.37	6.84		79.37	8.62		154.83	6.99		154.75	8.01		77.33	7.77		250.53	8.04
79.45	6.83		79.45	8.62		155	6.97		154.92	8.02		77.42	7.77		250.86	8.02
79.54	6.83		79.54	8.62		155.17	6.99		155.08	8.02		77.5	7.76		251.19	8.03
79.62	6.83		79.62	8.62		155.33	6.97		155.25	8.01		77.58	7.76		251.53	8.04
79.7	6.83		79.7	8.62		155.5	6.98		155.42	8.02		77.67	7.76		251.86	8.02
79.79	6.83		79.79	8.62		155.67	6.99		155.58	8.01		77.75	7.76		252.19	8.03
79.87	6.83		79.87	8.62		155.83	6.99		155.75	8.03		77.83	7.76		252.53	8.03
79.95	6.83		79.95	8.62		156	6.99		155.92	8.02		77.92	7.76		252.86	8.02
80.04	6.83		80.04	8.62		156.17	6.99		156.08	8.01		78	7.76		253.19	8.02
80.12	6.83		80.12	8.62		156.33	6.98		156.25	8.03		78.08	7.76		253.53	8.02
80.2	6.83		80.2	8.62		156.5	6.99		156.42	8.03		78.17	7.76		253.86	8.02
80.29	6.83		80.29	8.62		156.67	6.98		156.58	8.03		78.25	7.76		254.19	8.03
80.37	6.83		80.37	8.62		156.83	6.98		156.75	8.02		78.33	7.76		254.53	8.03
80.45	6.83		80.45	8.62		157	6.98		156.92	8.02		78.42	7.76		254.86	8.03
80.54	6.83		80.54	8.62		157.17	6.98		157.08	8.02		78.5	7.76		255.19	8.02
80.62	6.83		80.62	8.62		157.33	6.98		157.25	8.02		78.58	7.76		255.53	8.03
80.7	6.83		80.7	8.62		157.5	6.98		157.42	8.01		78.67	7.76		255.86	8.02
80.79	6.83		80.79	8.62		157.67	6.97		157.58	8.02		78.75	7.76		256.19	8.03
80.87	6.83		80.87	8.62		157.83	6.98		157.75	8.02		78.83	7.76		256.53	8.03
80.95	6.83		80.95	8.62		158	6.97		157.92	8.01		78.92	7.76		256.86	8.02
81.04	6.83		81.04	8.62		158.17	6.98		158.08	8.03		79	7.76		257.19	8.03
81.12	6.83		81.12	8.62		158.33	6.98		158.25	8.01		79.08	7.76		257.53	8.02
81.2	6.83		81.2	8.62		158.5	6.98		158.42	8.01		79.17	7.76		257.86	8.03
81.29	6.83		81.29	8.62		158.67	6.98		158.58	8.02		79.25	7.76		258.19	8.03
81.37	6.83		81.37	8.62		158.83	6.98		158.75	8.01		79.33	7.75		258.53	8.02
81.45	6.82		81.45	8.62		159	6.97		158.92	8.01		79.42	7.75		258.86	8.03
81.54	6.82		81.54	8.62		159.17	6.97		159.08	8.03		79.5	7.75		259.19	8.02
81.62	6.82		81.62	8.62		159.33	6.97		159.25	8.02		79.58	7.75		259.53	8.03
81.7	6.82		81.7	8.62		159.5	6.97		159.42	8.03		79.67	7.75		259.86	8.02
81.79	6.82		81.79	8.62		159.67	6.97		159.58	8.01		79.75	7.75		260.19	8.02
81.87	6.82		81.87	8.62		159.83	6.97		159.75	8.02		79.83	7.75		260.53	8.03
81.95	6.82		81.95	8.62		160	6.98		159.92	8.01		79.92	7.75		260.86	8.02
82.04	6.82		82.04	8.62		160.17	6.97		160.08	8.01		80	7.75		261.19	8.01
82.12	6.82		82.12	8.62		160.33	6.98		160.25	8.02		80.08	7.75		261.53	8.02
82.2	6.82		82.2	8.62		160.5	6.96		160.42	8.01		80.17	7.75		261.86	8.03
82.29	6.82		82.29	8.62		160.67	6.98		160.58	8.02		80.25	7.75		262.19	8.03
82.37	6.82		82.37	8.62		160.83	6.97		160.75	8.02		80.33	7.75		262.53	8.01
82.45	6.82		82.45	8.62		161	6.96		160.92	8.03		80.42	7.75		262.86	8.03
82.54	6.82		82.54	8.62		161.17	6.96		161.08	8.02		80.5	7.75		263.19	8.02
82.62	6.82		82.62	8.62		161.33	6.98		161.25	8.02		80.58	7.75		263.53	8.03
82.7	6.82		82.7	8.62		161.5	6.97		161.42	8.02		80.67	7.75		263.86	8.02
82.79	6.82		82.79	8.62		161.67	6.97		161.58	8.02		80.75	7.75		264.19	8.01
82.87	6.82		82.87	8.62		161.83	6.97		161.75	8.03		80.83	7.75		264.53	8.01
82.95	6.82		82.95	8.62		162	6.97		161.92	8.03		80.92	7.75		264.86	8.02
83.04	6.82		83.04	8.62		162.17	6.97		162.08	8.02		81	7.75		265.19	8.02
83.12	6.82		83.12	8.62		162.33	6.96		162.25	8.02		81.08	7.75		265.53	8.01
83.2	6.82		83.2	8.62		162.5	6.97		162.42	8.02		81.17	7.75		265.86	8.01
83.29	6.82		83.29	8.62		162.67	6.97		162.58	8.02		81.25	7.75		266.19	8.01
83.37	6.82		83.37	8.62		162.83	6.96		162.75	8.02		81.33	7.75		266.53	8.02
83.45	6.82		83.45	8.62		163	6.97		162.92	8.01		81.42	7.75		266.86	8.03
83.54	6.82		83.54	8.62		163.17	6.97		163.08	8.02		81.5	7.74		267.19	8.01
83.62	6.82		83.62	8.62		163.33	6.96		163.25	8.01		81.58	7.75		267.53	8.02
83.7	6.82		83.7	8.62		163.5	6.97		163.42	8.02		81.67	7.74		267.86	8.01
83.79	6.81		83.79	8.62		163.67	6.97		163.58	8.02		81.75	7.74		268.19	8.01
83.87	6.81		83.87	8.62		163.83	6.97		163.75	8.02		81.83	7.74		268.53	8.02
83.95	6.81		83.95	8.62		164	6.96		163.92	8.01		81.92	7.74		268.86	8.02
84.04	6.81		84.04	8.62		164.17	6.97		164.08	8.02		82	7.74		269.19	8.02
84.12	6.81		84.12	8.62		164.33	6.97		164.25	8.01		82.08	7.74		269.53	8.01
84.2	6.81		84.2	8.62		164.5	6.97		164.42	8.02		82.17	7.74		269.86	8.02
84.29	6.81		84.29	8.62		164.67	6.96		164.58	8.01		82.25	7.74		270.19	8.02
84.37	6.81		84.37	8.62		164.83	6.96		164.75	8.01		82.33	7.74		270.53	8.02
84.45	6.81		84.45	8.62		165	6.95		164.92	8.02		82.42	7.74		270.86	8.02
84.54	6.81		84.54	8.62		165.17	6.96		165.08	8.01		82.5	7.74		271.19	8.02
84.62	6.81		84.62	8.62		165.33	6.96		165.25	8.02		82.58	7.74		271.53	8.01
84.7	6.81		84.7	8.62		165.5	6.95		165.42	8.01		82.67	7.74		271.86	8.01
84.79	6.81		84.79	8.62		165.67	6.96		165.58	8.02		82.75	7.74		272.19	8.02
84.87	6.81		84.87	8.62		165.83	6.96		165.75	8.02		82.83	7.74		272.53	8.01
84.95	6.81		84.95	8.62		166	6.96		165.92	8.02		82.92	7.74		272.86	8.01
85.04	6.81		85.04	8.62		166.17	6.96		166.08	8.03		83	7.74		273.19	8.02
85.12	6.81		85.12	8.62		166.33	6.95		166.25	8.01		83.08	7.74		273.53	8.01
85.2	6.81		85.2	8.62		166.5	6.95		166.42	8.02		83.17	7.74		273.86	8.01
85.29	6.81		85.29	8.62		166.67	6.97		166.58	8.02		83.25	7.74		274.19	8.02
85.37	6.8		85.37	8.62		166.83	6.96		166.75	8.02		83.33	7.74		274.53	8.02
85.45	6.8		85.45	8.62		167	6.96		166.92	8.03		83.42	7.74		274.86	8.01
85.54	6.8		85.54	8.62		167.17	6.95		167.09	8.02		83.5	7.74		275.19	8.01
85.62	6.8		85.62	8.62		167.33	6.96		167.25	8.02		83.58	7.74		275.53	8.01
85.7	6.8		85.7	8.62		167.5	6.96		167.42	8.02		83.67	7.74		275.86	8.02
85.79	6.8		85.79	8.62		167.67	6.95		167.59	8.02		83.75	7.74		276.19	8.02
85.87	6.8		85.87	8.62		167.83	6.96		167.75	8.03		83.83	7.74		276.53	8.02
85.95	6.8		85.95	8.62		168	6.95		167.92	8.03		83.92	7.74		276.86	8.01
86.04	6.8		86.04	8.62		168.17	6.95		168.09	8.02		84	7.74		277.19	8.02
86.12	6.8		86.12	8.62		168.33	6.96		168.25	8.02		84.08	7.74		277.53	8.02
86.2	6.8		86.2	8.62		168.5	6.95		168.42	8.02		84.17	7.74		277.86	8.02
86.29	6.8		86.29	8.62		168.67	6.96		168.59	8.02		84.25	7.74		278.19	8.01
86.37	6.8		86.37	8.62		168.83	6.95		168.76	8.02		84.33	7.74		278.53	8.02
86.45	6.8		86.45	8.62		169	6.95		168.92	8.01		84.42	7.73		278.86	8.02
86.54	6.8		86.54	8.62		169.17	6.96		169.09	8.02		84.5	7.73		279.19	8.02
86.62	6.8		86.62	8.62		169.33	6.95		169.26	8.01		84.58	7.73		279.53	8.02
86.7	6.8		86.7	8.62		169.5	6.96		169.42	8.02		84.67	7.73		279.86	8.02
86.79	6.8		86.79	8.62		169.67	6.95		169.59	8.02		84.75	7.73		280.19	8.01
86.87	6.8		86.87	8.62		169.83	6.95		169.76	8.02		84.83	7.73		280.53	8.02
86.95	6.8		86.95	8.62		170	6.95		169.92	8.01		84.92	7.73		280.86	8.02
87.04	6.8		87.04	8.62		170.17	6.95		170.09	8.02		85	7.73		281.19	8.01
87.12	6.8		87.12	8.62		170.33	6.95		170.26	8.01		85.08	7.73		281.53	8.02
87.2	6.8		87.2	8.62		170.5	6.96		170.43	8.02		85.17	7.73		281.86	8.01
87.29	6.8		87.29	8.62		170.67	6.96		170.59	8.01		85.25	7.73		282.19	8
87.37	6.8		87.37	8.62		170.83	6.94		170.76	8.01		85.33	7.73		282.53	8.01
87.45	6.8		87.45	8.62		171	6.96		170.93	8.02		85.42	7.73		282.86	8.01
87.54	6.8		87.54	8.62		171.17	6.95		171.09	8.01		85.5	7.73		283.19	8.01
87.62	6.79		87.62	8.62		171.33	6.95		171.26	8.02		85.58	7.73		283.53	8
87.7	6.79		87.7	8.62		171.5	6.95		171.43	8.01		85.67	7.73		283.86	8.02
87.79	6.79		87.79	8.62		171.67	6.95		171.59	8.02		85.75	7.73		284.19	8.02
87.87	6.79		87.87	8.62		171.83	6.95		171.76	8.02		85.83	7.73		284.53	8.01
87.95	6.79		87.95	8.62		172	6.96		171.93	8.02		85.92	7.73		284.86	8.01
88.04	6.79		88.04	8.62		172.17	6.94		172.1	8.03		86	7.73		285.19	8.01
88.12	6.79		88.12	8.62		172.33	6.95		172.26	8.01		86.08	7.73		285.53	8.01
88.2	6.79		88.2	8.62		172.5	6.96		172.43	8.02		86.17	7.72		285.86	8.01
88.29	6.79		88.29	8.62		172.67	6.96		172.6	8.02		86.25	7.72		286.19	8
88.37	6.79		88.37	8.62		172.83	6.95		172.76	8.02		86.33	7.72		286.53	8.02
88.45	6.79		88.45	8.62		173	6.94		172.93	8.03		86.42	7.72		286.86	8.01
88.54	6.79		88.54	8.62		173.17	6.95		173.1	8.02		86.5	7.72		287.19	8.01
88.62	6.79		88.62	8.62		173.33	6.94		173.26	8.02		86.58	7.72		287.53	8
88.7	6.79		88.7	8.62		173.5	6.95		173.43	8.02		86.67	7.72		287.86	8.02
88.79	6.79		88.79	8.62		173.67	6.94		173.6	8.02		86.75	7.72		288.19	8.01
88.87	6.79		88.87	8.62		173.83	6.96		173.77	8.03		86.83	7.72		288.53	8.01
88.95	6.79		88.95	8.62		174	6.95		173.93	8.03		86.92	7.72		288.86	8.02
89.04	6.79		89.04	8.62		174.17	6.94		174.1	8.02		87	7.72		289.19	8.01
89.12	6.79		89.12	8.62		174.33	6.94		174.27	8.02		87.08	7.72		289.53	8.01
89.2	6.79		89.2	8.62		174.5	6.95		174.43	8.02		87.17	7.72		289.86	8.01
89.29	6.79		89.29	8.62		174.67	6.96		174.6	8.02		87.25	7.72		290.19	8
89.37	6.79		89.37	8.62		174.83	6.94		174.77	8.02		87.33	7.72		290.53	8
89.45	6.79		89.45	8.62		175	6.95		174.93	8.01		87.42	7.72		290.86	8.01
89.54	6.79		89.54	8.62		175.17	6.94		175.1	8.02		87.5	7.72		291.19	8
89.62	6.79		89.62	8.62		175.33	6.95		175.27	8.01		87.58	7.72		291.53	8.01
89.7	6.79		89.7	8.62		175.5	6.96		175.44	8.02		87.67	7.72		291.86	8
89.79	6.79		89.79	8.62		175.67	6.94		175.6	8.02		87.75	7.72		292.19	8
89.87	6.79		89.87	8.62		175.83	6.95		175.77	8.02		87.83	7.72		292.53	8.01
89.95	6.79		89.95	8.62		176	6.94		175.94	8.01		87.92	7.72		292.86	8.02
90.04	6.79		90.04	8.62		176.17	6.94		176.1	8.02		88	7.72		293.19	8.01
90.12	6.79		90.12	8.62		176.33	6.95		176.27	8.01		88.08	7.72		293.53	8.01
90.2	6.79		90.2	8.62		176.5	6.95		176.44	8.02		88.17	7.71		293.86	8.01
90.29	6.79		90.29	8.62		176.67	6.94		176.6	8.01		88.25	7.71		294.19	8.01
90.37	6.79		90.37	8.62		176.83	6.95		176.77	8.01		88.33	7.71		294.53	8.01
90.45	6.79		90.45	8.62		177	6.94		176.94	8.02		88.42	7.71		294.86	8
90.54	6.79		90.54	8.62		177.17	6.95		177.11	8.01		88.5	7.71		295.19	8.01
90.62	6.78		90.62	8.62		177.33	6.94		177.27	8.02		88.58	7.71		295.53	8
90.7	6.78		90.7	8.62		177.5	6.95		177.44	8.01		88.67	7.71		295.86	8.02
90.79	6.78		90.79	8.62		177.67	6.95		177.61	8.02		88.75	7.71		296.19	8.01
90.87	6.78		90.87	8.62		177.83	6.94		177.77	8.02		88.83	7.71		296.53	8.01
90.95	6.78		90.95	8.62		178	6.95		177.94	8.02		88.92	7.71		296.86	8.01
91.04	6.78		91.04	8.62		178.17	6.94		178.11	8.03		89	7.71		297.19	8.01
91.12	6.78		91.12	8.62		178.33	6.95		178.27	8.01		89.08	7.71		297.53	8
91.2	6.78		91.2	8.62		178.5	6.94		178.44	8.02		89.17	7.71		297.86	8
91.29	6.78		91.29	8.62		178.67	6.93		178.61	8.02		89.25	7.71		298.19	8
91.37	6.78		91.37	8.62		178.83	6.95		178.78	8.02		89.33	7.71		298.53	8
91.45	6.78		91.45	8.62		179	6.94		178.94	8.03		89.42	7.71		298.86	8
91.54	6.78		91.54	8.62		179.17	6.93		179.11	8.02		89.5	7.71		299.19	8
91.62	6.78		91.62	8.62		179.33	6.93		179.28	8.02		89.58	7.71		299.53	8.01
91.7	6.78		91.7	8.62		179.5	6.93		179.44	8.02		89.67	7.71		299.86	8
91.79	6.78		91.79	8.62		179.67	6.93		179.61	8.02		89.75	7.71		300.19	8
91.87	6.78		91.87	8.62		179.83	6.93		179.78	8.03		89.83	7.71		300.53	8
91.95	6.78		91.95	8.62		180	6.94		179.94	8.03		89.92	7.71		300.86	8
92.04	6.78		92.04	8.62		180.17	6.93		180.11	8.02		90	7.71		301.19	8
92.12	6.78		92.12	8.62		180.33	6.94		180.28	8.02		90.08	7.71		301.53	8
92.2	6.78		92.2	8.62		180.5	6.93		180.45	8.02		90.17	7.71		301.86	8
92.29	6.78		92.29	8.62		180.67	6.93		180.61	8.02		90.25	7.71		302.19	8.01
92.37	6.78		92.37	8.62		180.83	6.95		180.78	8.02		90.33	7.71		302.53	8.01
92.45	6.78		92.45	8.62		181	6.93		180.95	8.01		90.42	7.71		302.86	8
92.54	6.77		92.54	8.62		181.17	6.93		181.11	8.02		90.5	7.71		303.19	8
92.62	6.77		92.62	8.62		181.33	6.95		181.28	8.01		90.58	7.71		303.53	8
92.7	6.77		92.7	8.62		181.5	6.93		181.45	8.02		90.67	7.71		303.86	8
92.79	6.77		92.79	8.62		181.67	6.94		181.61	8.02		90.75	7.71		304.19	8
92.87	6.77		92.87	8.62		181.83	6.93		181.78	8.02		90.83	7.71		304.53	8
92.95	6.77		92.95	8.62		182	6.94		181.95	8.01		90.92	7.7		304.86	8
93.04	6.77		93.04	8.62		182.17	6.94		182.12	8.02		91	7.7		305.19	8
93.12	6.77		93.12	8.62		182.33	6.94		182.28	8.01		91.08	7.7		305.53	8
93.2	6.77		93.2	8.62		182.5	6.94		182.45	8.02		91.17	7.7		305.86	8
93.29	6.77		93.29	8.62		182.67	6.93		182.62	8.01		91.25	7.7		306.19	8.01
93.37	6.77		93.37	8.62		182.83	6.94		182.78	8.01		91.33	7.7		306.53	8
93.45	6.77		93.45	8.62		183	6.94		182.95	8.02		91.42	7.7		306.86	8.01
93.54	6.77		93.54	8.62		183.17	6.94		183.12	8.01		91.5	7.7		307.19	8
93.62	6.77		93.62	8.62		183.25	6.93		183.28	8.02		91.58	7.7		307.53	8
93.7	6.77		93.7	8.62		183.33	6.94		183.45	8.01		91.67	7.7		307.86	7.99
93.79	6.77		93.79	8.62		183.42	6.93		183.62	8.02		91.75	7.7		308.19	8
93.87	6.77		93.87	8.62		183.5	6.94		183.79	8.02		91.83	7.7		308.53	8.01
93.95	6.76		93.95	8.62		183.58	6.94		183.95	8.02		91.92	7.7		308.86	8
94.04	6.76		94.04	8.62		183.67	6.94		184.12	8.03		92	7.7		309.19	7.99
94.12	6.76		94.12	8.62		183.75	6.94		184.29	8.01		92.08	7.7		309.53	7.99
94.2	6.76		94.2	8.62		183.83	6.93		184.45	8.02		92.17	7.7		309.86	8
94.29	6.76		94.29	8.62		183.92	6.93		184.62	8.02		92.25	7.7		310.19	8
94.37	6.76		94.37	8.62		184	6.94		184.79	8.02		92.33	7.7		310.53	7.99
94.45	6.76		94.45	8.62		184.08	6.94		184.95	8.03		92.42	7.7		310.86	7.99
94.54	6.76		94.54	8.62		184.17	6.94		185.12	8.02		92.5	7.7		311.19	8
94.62	6.76		94.62	8.62		184.25	6.94		185.29	8.02		92.58	7.7		311.53	8.01
94.7	6.76		94.7	8.62		184.33	6.93		185.46	8.02		92.67	7.7		311.86	8
94.79	6.76		94.79	8.62		184.42	6.93		185.62	8.02		92.75	7.7		312.19	7.99
94.87	6.76		94.87	8.62		184.5	6.93		185.79	8.03		92.83	7.7		312.53	7.99
94.95	6.75		94.95	8.62		184.58	6.93		185.96	8.03		92.92	7.7		312.86	8
95.04	6.75		95.04	8.62		184.67	6.94		186.12	8.02		93	7.7		313.19	8
95.12	6.75		95.12	8.62		184.75	6.93		186.29	8.02		93.08	7.7		313.53	8
95.2	6.75		95.2	8.62		184.83	6.94		186.46	8.02		93.17	7.7		313.86	7.99
95.29	6.75		95.29	8.62		184.92	6.94		186.62	8.02		93.25	7.7		314.19	7.99
95.37	6.75		95.37	8.62		185	6.94		186.79	8.02		93.33	7.7		314.53	7.99
95.45	6.75		95.45	8.62		185.08	6.93		186.96	8.01		93.42	7.7		314.86	8.01
95.54	6.75		95.54	8.62		185.17	6.92		187.13	8.02		93.5	7.7		315.19	8
95.62	6.75		95.62	8.62		185.25	6.94		187.29	8.01		93.58	7.7		315.53	8
95.7	6.75		95.7	8.62		185.33	6.93		187.46	8.02		93.67	7.7		315.86	8
95.79	6.75		95.79	8.62		185.42	6.92		187.63	8.02		93.75	7.7		316.19	7.99
95.87	6.75		95.87	8.62		185.5	6.94		187.79	8.02		93.83	7.7		316.53	8
95.95	6.75		95.95	8.62		185.58	6.94		187.96	8.01		93.92	7.7		316.86	8
96.04	6.75		96.04	8.62		185.67	6.94		188.13	8.02		94	7.7		317.19	8
96.12	6.75		96.12	8.62		185.75	6.94		188.29	8.01		94.08	7.69		317.53	8
96.2	6.75		96.2	8.62		185.83	6.93		188.46	8.02		94.17	7.69		317.86	8
96.29	6.75		96.29	8.62		185.92	6.92		188.63	8.01		94.25	7.69		318.11	7.99
96.37	6.75		96.37	8.62		186	6.94		188.8	8.01		94.33	7.69		318.28	7.99
96.45	6.75		96.45	8.62		186.08	6.92		188.96	8.02		94.42	7.69		318.44	7.99
96.54	6.75		96.54	8.62		186.17	6.93		189.13	8.01		94.5	7.69		318.61	8
96.62	6.75		96.62	8.62		186.25	6.94		189.3	8.02		94.58	7.69		318.78	7.99
96.7	6.75		96.7	8.62		186.33	6.94		189.46	8.01		94.67	7.69		318.94	7.99
96.79	6.75		96.79	8.62		186.42	6.92		189.63	8.02		94.75	7.69		319.11	8
96.87	6.75		96.87	8.62		186.5	6.93		189.8	8.02		94.83	7.69		319.28	8
96.95	6.75		96.95	8.62		186.58	6.93		189.96	8.02		94.92	7.69		319.44	7.99
97.04	6.75		97.04	8.62		186.67	6.92		190.13	8.03		95	7.69		319.61	7.99
97.12	6.75		97.12	8.62		186.75	6.93		190.3	8.01		95.08	7.69		319.78	8
97.2	6.75		97.2	8.62		186.83	6.93		190.47	8.02		95.17	7.69		319.94	7.99
97.29	6.75		97.29	8.62		186.92	6.92		190.63	8.01		95.25	7.69		320.11	8
97.37	6.74		97.37	8.62		187	6.92		190.8	8.02		95.33	7.69		320.28	7.99
97.45	6.74		97.45	8.62		187.08	6.93		190.97	8.02		95.42	7.69		320.44	8
97.54	6.74		97.54	8.62		187.17	6.93		191.13	8.02		95.5	7.69		320.61	8
97.62	6.74		97.62	8.62		187.25	6.94		191.3	8.03		95.58	7.69		320.78	8
97.7	6.74		97.7	8.62		187.33	6.93		191.47	8.02		95.67	7.69		320.94	8
97.79	6.74		97.79	8.62		187.42	6.94		191.63	8.02		95.75	7.68		321.11	7.99
97.87	6.74		97.87	8.62		187.5	6.93		191.8	8.02		95.83	7.68		321.28	7.99
97.95	6.74		97.95	8.62		187.58	6.93		191.97	8.02		95.92	7.68		321.44	7.99
98.04	6.74		98.04	8.62		187.67	6.92		192.14	8.03		96	7.68		321.61	8
98.12	6.74		98.12	8.62		187.75	6.93		192.3	8.03		96.08	7.68		321.78	7.99
98.2	6.74		98.2	8.62		187.83	6.92		192.47	8.02		96.17	7.68		321.94	7.99
98.29	6.74		98.29	8.62		187.92	6.92		192.64	8.02		96.25	7.68		322.11	7.99
98.37	6.74		98.37	8.62		188	6.93		192.8	8.02		96.33	7.68		322.28	7.99
98.45	6.74		98.45	8.62		188.08	6.93		192.97	8.02		96.42	7.68		322.44	8.01
98.54	6.74		98.54	8.62		188.17	6.94		193.14	8.02		96.5	7.68		322.61	8
98.62	6.74		98.62	8.62		188.25	6.93		193.3	8.01		96.58	7.68		322.78	8.01
98.7	6.74		98.7	8.62		188.33	6.94		193.47	8.02		96.67	7.68		322.94	8
98.79	6.74		98.79	8.62		188.42	6.94		193.64	8.01		96.75	7.68		323.11	8
98.87	6.74		98.87	8.62		188.5	6.93		193.81	8.02		96.83	7.68		323.28	7.99
98.95	6.74		98.95	8.62		188.58	6.93		193.97	8.02		96.92	7.68		323.44	8
99.04	6.74		99.04	8.62		188.67	6.93		194.14	8.02		97	7.67		323.61	8.01
99.12	6.74		99.12	8.62		188.75	6.93		194.31	8.01		97.08	7.67		323.78	8
99.2	6.74		99.2	8.62		188.83	6.93		194.47	8.02		97.17	7.67		323.95	7.99
99.29	6.74		99.29	8.62		188.92	6.93		194.64	8.01		97.25	7.67		324.11	7.99
99.37	6.74		99.37	8.62		189	6.92		194.81	8.02		97.33	7.67		324.28	8
99.45	6.74		99.45	8.62		189.08	6.93		194.97	8.01		97.42	7.67		324.45	8
99.54	6.74		99.54	8.62		189.17	6.93		195.14	8.01		97.5	7.67		324.61	7.99
99.62	6.74		99.62	8.62		189.25	6.94		195.31	8.02		97.58	7.67		324.78	7.99
99.7	6.74		99.7	8.62		189.33	6.93		195.48	8.01		97.67	7.67		324.95	8
99.79	6.73		99.79	8.62		189.42	6.92		195.64	8.02		97.75	7.67		325.11	8.01
99.87	6.74		99.87	8.62		189.5	6.92		195.81	8.01		97.83	7.67		325.28	8
99.95	6.73		99.95	8.62		189.58	6.93		195.98	8.02		97.92	7.67		325.45	7.99
100.04	6.73		100.04	8.62		189.67	6.92		196.14	8.02		98	7.67		325.62	7.99
100.12	6.73		100.12	8.62		189.75	6.93		196.31	8.02		98.08	7.67		325.78	8
100.2	6.73		100.2	8.62		189.83	6.93		196.48	8.03		98.17	7.67		325.95	8
100.29	6.73		100.29	8.62		189.92	6.92		196.64	8.01		98.25	7.67		326.12	8
100.37	6.73		100.37	8.62		190	6.93		196.81	8.02		98.33	7.67		326.28	7.99
100.45	6.73		100.45	8.62		190.08	6.93		196.98	8.01		98.42	7.67		326.45	7.99
100.54	6.73		100.54	8.62		190.17	6.93		197.15	8.02		98.5	7.66		326.62	7.99
100.62	6.73		100.62	8.62		190.25	6.92		197.31	8.02		98.58	7.66		326.78	8.01
100.7	6.73		100.7	8.62		190.33	6.93		197.48	8.02		98.67	7.66		326.95	8
100.79	6.73		100.79	8.62		190.42	6.93		197.65	8.03		98.75	7.66		327.12	8
100.87	6.73		100.87	8.62		190.5	6.92		197.81	8.02		98.83	7.66		327.29	8
100.95	6.73		100.95	8.62		190.58	6.92		197.98	8.02		98.92	7.66		327.45	7.99
101.04	6.73		101.04	8.62		190.67	6.93		198.15	8.02		99	7.66		327.62	8
101.12	6.73		101.12	8.62		190.75	6.93		198.31	8.02		99.08	7.66		327.79	8
101.2	6.73		101.2	8.62		190.83	6.93		198.48	8.03		99.17	7.66		327.95	8
101.29	6.73		101.29	8.62		190.92	6.93		198.65	8.03		99.25	7.66		328.12	8
101.37	6.73		101.37	8.62		191	6.92		198.82	8.02		99.33	7.66		328.29	8
101.45	6.73		101.45	8.62		191.08	6.94		198.98	8.02		99.42	7.66		328.45	7.99
101.54	6.73		101.54	8.62		191.17	6.93		199.15	8.02		99.5	7.66		328.62	7.99
101.62	6.73		101.62	8.62		191.25	6.92		199.32	8.02		99.58	7.66		328.79	7.99
101.7	6.73		101.7	8.62		191.33	6.93		199.48	8.02		99.67	7.66		328.96	8
101.79	6.73		101.79	8.62		191.42	6.92		199.65	8.01		99.75	7.66		329.12	7.99
101.87	6.73		101.87	8.62		191.5	6.93		199.82	8.02		99.83	7.66		329.29	7.99
101.95	6.73		101.95	8.62		191.58	6.92		199.98	8.01		99.92	7.66		329.46	8
102.04	6.72		102.04	8.62		191.67	6.92		200.15	8.02		100	7.66		329.62	8
102.12	6.72		102.12	8.62		191.75	6.92		200.32	8.02		100.08	7.66		329.79	7.99
102.2	6.72		102.2	8.62		191.83	6.93		200.49	8.02		100.17	7.66		329.96	7.99
102.29	6.72		102.29	8.62		191.92	6.93		200.65	8.01		100.25	7.65		330.12	8
102.37	6.72		102.37	8.62		192	6.92		200.82	8.02		100.33	7.65		330.29	7.99
102.45	6.72		102.45	8.62		192.08	6.93		200.99	8.01		100.42	7.65		330.46	8
102.54	6.72		102.54	8.62		192.17	6.92		201.15	8.02		100.5	7.65		330.63	7.99
102.62	6.72		102.62	8.62		192.25	6.93		201.32	8.01		100.58	7.65		330.79	8
102.7	6.72		102.7	8.62		192.33	6.93		201.49	8.01		100.67	7.65		330.96	8
102.79	6.72		102.79	8.62		192.42	6.92		201.65	8.02		100.75	7.65		331.13	8
102.87	6.72		102.87	8.62		192.5	6.92		201.82	8.01		100.83	7.65		331.29	8
102.95	6.72		102.95	8.62		192.58	6.92		201.99	8.02		100.92	7.65		331.46	7.99
103.04	6.72		103.04	8.62		192.67	6.91		202.16	8.01		101	7.65		331.63	7.99
103.12	6.72		103.12	8.62		192.75	6.92		202.32	8.02		101.08	7.65		331.79	7.99
103.2	6.72		103.2	8.62		192.83	6.93		202.49	8.02		101.17	7.65		331.96	8
103.29	6.72		103.29	8.62		192.92	6.93		202.66	8.02		101.25	7.65		332.13	7.99
103.37	6.72		103.37	8.62		193	6.93		202.82	8.03		101.33	7.65		332.3	7.99
103.45	6.72		103.45	8.62		193.08	6.91		202.99	8.01		101.42	7.65		332.46	7.99
103.54	6.72		103.54	8.62		193.17	6.93		203.16	8.02		101.5	7.65		332.63	7.99
103.62	6.71		103.62	8.62		193.25	6.91					101.58	7.65		332.8	8.01
103.7	6.71		103.7	8.62		193.33	6.92					101.67	7.64		332.96	8
103.79	6.71		103.79	8.62		193.42	6.93					101.75	7.64		333.13	8.01
103.87	6.71		103.87	8.62		193.5	6.93					101.83	7.64		333.3	8
103.95	6.71		103.95	8.62		193.58	6.92					101.92	7.64		333.46	8
104.04	6.71		104.04	8.62		193.67	6.93					102	7.64		333.63	7.99
104.12	6.71		104.12	8.62		193.75	6.91					102.08	7.64		333.8	8
104.2	6.71		104.2	8.62		193.83	6.92					102.17	7.64		333.97	8.01
104.29	6.71		104.29	8.62		193.92	6.93					102.25	7.64		334.13	8
104.37	6.71		104.37	8.62		194	6.91					102.33	7.64		334.3	7.99
104.45	6.71		104.45	8.62		194.08	6.92					102.42	7.64		334.47	7.99
104.54	6.71		104.54	8.62		194.17	6.93					102.5	7.64		334.63	8
104.62	6.71		104.62	8.62		194.25	6.92					102.58	7.64		334.8	8
104.7	6.71		104.7	8.62		194.33	6.92					102.67	7.64		334.97	7.99
104.79	6.71		104.79	8.62		194.42	6.93					102.75	7.64		335.13	7.99
104.87	6.71		104.87	8.62		194.5	6.91					102.83	7.64		335.3	8
104.95	6.71		104.95	8.62		194.58	6.92					102.92	7.64		335.47	8.01
105.04	6.71		105.04	8.62		194.67	6.93					103	7.64		335.64	8
105.12	6.7		105.12	8.62		194.75	6.93					103.08	7.64		335.8	7.99
105.2	6.7		105.2	8.62		194.83	6.92					103.17	7.64		335.97	7.99
105.29	6.7		105.29	8.62		194.92	6.91					103.25	7.64		336.14	8
105.37	6.7		105.37	8.62		195	6.91					103.33	7.63		336.3	8
105.45	6.7		105.45	8.62		195.08	6.91					103.42	7.63		336.47	8
105.54	6.7		105.54	8.62		195.17	6.93					103.5	7.63		336.64	7.99
105.62	6.7		105.62	8.62		195.25	6.91					103.58	7.63		336.8	7.99
105.7	6.7		105.7	8.62		195.33	6.93					103.67	7.63		336.97	7.99
105.79	6.7		105.79	8.62		195.42	6.91					103.75	7.63		337.14	8.01
105.87	6.7		105.87	8.62		195.5	6.93					103.83	7.63		337.31	8
105.95	6.7		105.95	8.62		195.58	6.93					103.92	7.63		337.47	8
106.04	6.7		106.04	8.62		195.67	6.91					104	7.63		337.64	8
106.12	6.7		106.12	8.62		195.75	6.93					104.08	7.63		337.81	7.99
106.2	6.7		106.2	8.62		195.83	6.91					104.17	7.63		337.97	8
106.29	6.7		106.29	8.62		195.92	6.91					104.25	7.63		338.14	8
106.37	6.7		106.37	8.62		196	6.91					104.33	7.63		338.31	8
106.45	6.7		106.45	8.62		196.08	6.92					104.42	7.63		338.47	8
106.54	6.7		106.54	8.62		196.17	6.93					104.5	7.63		338.64	8
106.62	6.7		106.62	8.62		196.25	6.93					104.58	7.63		338.81	7.99
106.7	6.7		106.7	8.62		196.33	6.93					104.67	7.63		338.98	7.99
106.79	6.69		106.79	8.62		196.42	6.91					104.75	7.63		339.14	7.99
106.87	6.69		106.87	8.62		196.5	6.92					104.83	7.63		339.31	8
106.95	6.69		106.95	8.62		196.58	6.91					104.92	7.63		339.48	7.99
107.04	6.69		107.04	8.62		196.67	6.93					105	7.63		339.64	7.99
107.12	6.69		107.12	8.62		196.75	6.91					105.08	7.63		339.81	8
107.2	6.69		107.2	8.62		196.83	6.92					105.17	7.63		339.98	8
107.29	6.69		107.29	8.62		196.92	6.93					105.25	7.63		340.14	7.99
107.37	6.69		107.37	8.62		197	6.91					105.33	7.63		340.31	7.99
107.45	6.69		107.45	8.62		197.08	6.93					105.42	7.63		340.48	8
107.54	6.69		107.54	8.62		197.17	6.91					105.5	7.63		340.65	7.99
107.62	6.69		107.62	8.62		197.25	6.92					105.58	7.63		340.81	8
107.7	6.69		107.7	8.62		197.33	6.93					105.67	7.63		340.98	7.99
107.79	6.69		107.79	8.62		197.42	6.91					105.75	7.63		341.15	8
107.87	6.69		107.87	8.62		197.5	6.92					105.83	7.63		341.31	8
107.95	6.69		107.95	8.62		197.58	6.91					105.92	7.63		341.48	8
108.04	6.69		108.04	8.62		197.67	6.92					106	7.62		341.65	8
108.12	6.69		108.12	8.62		197.75	6.91					106.08	7.62		341.81	7.99
108.2	6.69		108.2	8.62		197.83	6.91					106.17	7.62		341.98	7.99
108.29	6.69		108.29	8.62		197.92	6.93					106.25	7.62		342.15	7.99
108.37	6.68		108.37	8.62		198	6.92					106.33	7.62		342.32	8
108.45	6.68		108.45	8.62		198.08	6.91					106.42	7.62		342.48	7.99
108.54	6.68		108.54	8.62		198.17	6.93					106.5	7.62		342.65	7.99
108.62	6.68		108.62	8.62		198.25	6.93					106.58	7.62		342.82	7.99
108.7	6.68		108.7	8.62		198.33	6.92					106.67	7.62		342.98	7.99
108.79	6.68		108.79	8.62		198.42	6.92					106.75	7.62		343.15	8.01
108.87	6.68		108.87	8.62		198.5	6.92					106.83	7.62		343.32	8
108.95	6.68		108.95	8.62		198.58	6.92					106.92	7.62		343.48	8.01
109.04	6.68		109.04	8.62		198.67	6.92					107	7.62		343.65	8
109.12	6.68		109.12	8.62		198.75	6.91					107.08	7.62		343.82	8
109.2	6.68		109.2	8.62		198.83	6.92					107.17	7.62		343.99	7.99
109.29	6.68		109.29	8.62		198.92	6.91					107.25	7.62		344.15	8
109.37	6.68		109.37	8.62		199	6.91					107.33	7.62		344.32	8.01
109.45	6.68		109.45	8.62		199.08	6.92					107.42	7.62		344.49	8
109.54	6.68		109.54	8.62		199.17	6.93					107.5	7.62		344.65	7.99
109.62	6.68		109.62	8.62		199.25	6.91					107.58	7.62		344.82	7.99
109.7	6.68		109.7	8.62		199.33	6.92					107.67	7.62		344.99	8
109.79	6.68		109.79	8.62		199.42	6.92					107.75	7.62		345.15	8
109.87	6.68		109.87	8.62		199.5	6.92					107.83	7.62		345.32	7.99
109.95	6.68		109.95	8.62		199.58	6.91					107.92	7.62		345.49	7.99
110.04	6.68		110.04	8.62		199.67	6.92					108	7.62		345.66	8
110.12	6.68		110.12	8.62		199.75	6.92					108.08	7.62		345.82	8.01
110.2	6.68		110.2	8.62		199.83	6.92					108.17	7.62		345.99	8
110.29	6.68		110.29	8.62		199.92	6.91					108.25	7.62		346.16	7.99
110.37	6.67		110.37	8.62		200	6.91					108.33	7.62		346.32	7.99
110.45	6.68		110.45	8.62		200.08	6.92					108.42	7.62		346.49	8
110.54	6.67		110.54	8.62		200.17	6.92					108.5	7.62		346.66	8
110.62	6.67		110.62	8.62		200.25	6.91					108.58	7.62		346.82	8
110.7	6.67		110.7	8.62		200.33	6.92					108.67	7.62		346.99	7.99
110.79	6.67		110.79	8.62		200.42	6.92					108.75	7.62		347.16	7.99
110.87	6.67		110.87	8.62		200.5	6.91					108.83	7.62		347.33	7.99
110.95	6.67		110.95	8.62		200.58	6.91					108.92	7.62		347.49	8.01
111.04	6.67		111.04	8.62		200.67	6.92					109	7.62		347.66	8
111.12	6.67		111.12	8.62		200.75	6.91					109.08	7.62		347.83	8
111.2	6.67		111.2	8.62		200.83	6.91					109.17	7.62		347.99	8
111.29	6.67		111.29	8.62		200.92	6.91					109.25	7.61		348.16	7.99
111.37	6.67		111.37	8.62		201	6.92					109.33	7.61		348.33	8
111.45	6.67		111.45	8.62		201.08	6.92					109.42	7.61		348.49	8
111.54	6.67		111.54	8.62		201.17	6.92					109.5	7.61		348.66	8
111.62	6.67		111.62	8.62		201.25	6.92					109.58	7.61		348.83	8
111.7	6.67		111.7	8.62		201.33	6.91					109.67	7.61		349	8
111.79	6.67		111.79	8.62		201.42	6.91					109.75	7.61		349.16	7.99
111.87	6.67		111.87	8.62		201.5	6.91					109.83	7.61		349.33	7.99
111.95	6.67		111.95	8.62		201.58	6.91					109.92	7.61		349.5	7.99
112.04	6.67		112.04	8.62		201.67	6.92					110	7.61		349.66	8
112.12	6.67		112.12	8.62		201.75	6.92					110.08	7.61		349.83	7.99
112.2	6.67		112.2	8.62		201.83	6.92					110.17	7.61		350	7.99
112.29	6.67		112.29	8.62		201.92	6.91					110.25	7.61		350.16	8
112.37	6.67		112.37	8.62		202	6.91					110.33	7.61		350.33	8
112.45	6.67		112.45	8.62		202.08	6.91					110.42	7.61		350.5	7.99
112.54	6.67		112.54	8.62		202.17	6.91					110.5	7.61		350.67	7.99
112.62	6.67		112.62	8.62		202.25	6.92					110.58	7.61		350.83	8
112.7	6.67		112.7	8.62		202.33	6.92					110.67	7.61		351	7.99
112.79	6.67		112.79	8.62		202.42	6.91					110.75	7.61		351.17	8
112.87	6.67		112.87	8.62		202.5	6.91					110.83	7.61		351.33	7.99
112.95	6.67		112.95	8.62		202.58	6.91					110.92	7.61		351.5	8
113.04	6.67		113.04	8.62		202.67	6.91					111	7.61		351.67	8
113.12	6.67		113.12	8.62		202.75	6.92					111.08	7.61		351.83	8
113.2	6.67		113.2	8.62		202.83	6.91					111.17	7.61		352	8
113.29	6.67		113.29	8.62		202.92	6.92					111.25	7.61		352.17	7.99
113.37	6.67		113.37	8.62		203	6.92					111.33	7.61		352.34	7.99
113.45	6.67		113.45	8.62		203.08	6.92					111.42	7.61		352.5	7.99
113.54	6.67		113.54	8.62		203.17	6.92					111.5	7.61		352.67	8
113.62	6.67		113.62	8.62		203.25	6.92					111.58	7.61		352.84	7.99
113.7	6.67		113.7	8.62		203.33	6.91					111.67	7.61		353	7.99
113.79	6.67		113.79	8.62		203.42	6.92					111.75	7.61		353.17	7.99
113.87	6.67		113.87	8.62		203.5	6.9					111.83	7.61		353.34	7.99
113.95	6.67		113.95	8.62		203.58	6.9					111.92	7.61
114.04	6.67		114.04	8.62		203.67	6.91					112	7.61
114.12	6.67		114.12	8.62		203.75	6.92					112.08	7.61
114.2	6.67		114.2	8.62		203.83	6.91					112.17	7.61
114.29	6.66		114.29	8.62		203.92	6.92					112.25	7.61
114.37	6.66		114.37	8.62		204	6.92					112.33	7.61
114.45	6.66		114.45	8.62		204.08	6.92					112.42	7.61
114.54	6.66		114.54	8.62		204.17	6.91					112.5	7.61
114.62	6.66		114.62	8.62		204.25	6.91					112.58	7.61
114.7	6.67		114.7	8.62		204.33	6.92					112.67	7.61
114.79	6.67		114.79	8.62		204.42	6.91					112.75	7.61
114.87	6.66		114.87	8.62		204.5	6.92					112.83	7.61
114.95	6.66		114.95	8.62		204.58	6.91					112.92	7.61
115.04	6.66		115.04	8.62		204.67	6.91					113	7.61
115.12	6.66		115.12	8.62		204.75	6.91					113.08	7.61
115.2	6.66		115.2	8.62		204.83	6.91					113.17	7.61
115.29	6.66		115.29	8.62		204.92	6.91					113.25	7.6
115.37	6.66		115.37	8.62		205	6.91					113.33	7.6
115.45	6.66		115.45	8.62		205.08	6.91					113.42	7.6
115.54	6.66		115.54	8.62		205.17	6.92					113.5	7.6
115.62	6.66		115.62	8.62		205.25	6.9					113.58	7.6
115.7	6.66		115.7	8.62		205.33	6.92					113.67	7.6
115.79	6.66		115.79	8.62		205.42	6.91					113.75	7.6
115.87	6.66		115.87	8.62		205.5	6.91					113.83	7.6
115.95	6.66		115.95	8.62		205.58	6.9					113.92	7.6
116.04	6.66		116.04	8.62		205.67	6.9					114	7.6
116.12	6.66		116.12	8.62		205.75	6.91					114.08	7.6
116.2	6.66		116.2	8.62		205.83	6.91					114.17	7.6
116.29	6.66		116.29	8.62		205.92	6.9					114.25	7.6
116.37	6.66		116.37	8.62		206	6.9					114.33	7.6
116.45	6.66		116.45	8.62		206.08	6.91					114.42	7.6
116.54	6.66		116.54	8.62		206.17	6.9					114.5	7.6
116.62	6.66		116.62	8.62		206.25	6.9					114.58	7.6
116.7	6.66		116.7	8.62		206.33	6.92					114.67	7.6
116.79	6.66		116.79	8.62		206.42	6.91					114.75	7.6
116.87	6.66		116.87	8.62		206.5	6.92					114.83	7.6
116.95	6.66		116.95	8.62		206.58	6.91					114.92	7.6
117.04	6.66		117.04	8.62		206.67	6.91					115	7.6
117.12	6.66		117.12	8.62		206.75	6.9					115.08	7.6
117.2	6.66		117.2	8.62		206.83	6.9					115.17	7.6
117.29	6.66		117.29	8.62		206.92	6.9					115.25	7.6
117.37	6.66		117.37	8.62		207	6.91					115.33	7.6
117.45	6.66		117.45	8.62		207.08	6.91					115.42	7.6
117.54	6.65		117.54	8.62		207.17	6.91					115.5	7.6
117.62	6.65		117.62	8.62		207.25	6.91					115.58	7.6
117.7	6.65		117.7	8.62		207.33	6.91					115.67	7.6
117.79	6.65		117.79	8.62		207.42	6.91					115.75	7.6
117.87	6.65		117.87	8.62		207.5	6.91					115.83	7.6
117.95	6.65		117.95	8.62		207.58	6.9					115.92	7.6
118.04	6.65		118.04	8.62		207.67	6.91					116	7.6
118.12	6.65		118.12	8.62		207.75	6.9					116.08	7.6
118.2	6.65		118.2	8.62		207.83	6.91					116.17	7.6
118.29	6.65		118.29	8.62		207.92	6.9					116.25	7.6
118.37	6.65		118.37	8.62		208	6.91					116.33	7.6
118.45	6.65		118.45	8.62		208.08	6.92					116.42	7.6
118.54	6.65		118.54	8.62		208.17	6.91					116.5	7.6
118.62	6.65		118.62	8.62		208.25	6.9					116.58	7.6
118.7	6.65		118.7	8.62		208.33	6.92					116.67	7.6
118.79	6.65		118.79	8.62		208.42	6.9					116.75	7.6
118.87	6.64		118.87	8.62		208.5	6.9					116.83	7.6
118.95	6.64		118.95	8.62		208.58	6.91					116.92	7.6
119.04	6.64		119.04	8.62		208.67	6.91					117	7.6
119.12	6.64		119.12	8.62		208.75	6.9					117.08	7.6
119.2	6.64		119.2	8.62		208.83	6.91					117.17	7.6
119.29	6.64		119.29	8.62		208.92	6.91					117.25	7.6
119.37	6.64		119.37	8.62		209	6.91					117.33	7.6
119.45	6.64		119.45	8.62		209.08	6.91					117.42	7.6
119.54	6.64		119.54	8.62		209.17	6.9					117.5	7.6
119.62	6.64		119.62	8.62		209.25	6.91					117.58	7.6
119.7	6.64		119.7	8.62		209.33	6.92					117.67	7.6
119.79	6.64		119.79	8.62		209.42	6.91					117.75	7.6
119.87	6.64		119.87	8.62		209.5	6.91					117.83	7.6
119.95	6.64		119.95	8.62		209.58	6.91					117.92	7.59
120.04	6.64		120.04	8.62		209.67	6.91					118	7.59
120.12	6.64		120.12	8.62		209.75	6.9					118.08	7.59
120.2	6.63		120.2	8.62		209.83	6.9					118.17	7.59
120.29	6.63		120.29	8.62		209.92	6.91					118.25	7.59
120.37	6.63		120.37	8.62		210	6.9					118.33	7.59
120.45	6.63		120.45	8.62		210.08	6.9					118.42	7.59
120.54	6.63		120.54	8.62		210.17	6.91					118.5	7.59
120.62	6.63		120.62	8.62		210.25	6.9					118.58	7.59
120.7	6.63					210.33	6.91					118.67	7.59
120.79	6.63					210.42	6.91					118.75	7.59
120.87	6.63					210.5	6.91					118.83	7.59
120.95	6.63					210.58	6.9					118.92	7.59
121.04	6.63					210.67	6.91					119	7.59
121.12	6.63					210.75	6.92					119.08	7.59
121.2	6.63					210.83	6.91					119.17	7.59
121.29	6.63					210.92	6.9					119.25	7.59
121.37	6.62					211	6.91					119.33	7.59
121.45	6.62					211.08	6.9					119.42	7.59
121.54	6.62					211.17	6.9					119.5	7.59
121.62	6.62					211.25	6.91					119.58	7.59
121.7	6.62					211.33	6.91					119.67	7.59
121.79	6.62					211.42	6.91					119.75	7.59
121.87	6.62					211.5	6.91					119.83	7.59
121.95	6.62					211.58	6.91					119.92	7.59
122.04	6.62					211.67	6.9					120	7.59
122.12	6.62					211.75	6.91					120.08	7.59
122.2	6.62					211.83	6.9					120.17	7.59
122.29	6.62					211.92	6.9					120.25	7.59
122.37	6.62					212	6.91					120.33	7.59
122.45	6.62					212.08	6.9					120.42	7.59
122.54	6.62					212.17	6.91					120.5	7.59
122.62	6.61					212.25	6.91					120.58	7.59
122.7	6.61					212.33	6.9					120.67	7.59
122.79	6.61					212.42	6.9					120.75	7.59
122.87	6.61					212.5	6.9					120.83	7.59
122.95	6.61					212.58	6.9					120.92	7.59
123.04	6.61					212.67	6.9					121	7.59
123.79	6.61					212.75	6.91					121.08	7.58
123.87	6.61					212.83	6.9					121.17	7.58
123.95	6.62					212.92	6.9					121.25	7.58
124.04	6.62					213	6.9					121.33	7.58
124.12	6.62					213.08	6.91					121.42	7.58
124.2	6.62					213.17	6.91					121.5	7.58
124.45	6.62					213.25	6.91					121.58	7.58
124.54	6.62					213.33	6.9					121.67	7.58
124.62	6.62					213.42	6.9					121.75	7.58
124.7	6.62					213.5	6.9					121.83	7.58
124.79	6.62					213.58	6.9					121.92	7.58
124.95	6.63					213.67	6.91					122	7.58
125.04	6.62					213.75	6.9					122.08	7.58
125.2	6.62					213.83	6.89					122.17	7.58
125.29	6.62					213.92	6.9					122.25	7.58
125.37	6.62					214	6.89					122.33	7.58
125.45	6.62					214.08	6.91					122.42	7.58
125.54	6.62					214.17	6.91					122.5	7.58
125.62	6.62					214.25	6.9					122.58	7.58
125.7	6.62					214.33	6.9					122.67	7.58
125.79	6.62					214.42	6.9					122.75	7.58
125.87	6.62					214.5	6.9					122.83	7.58
125.95	6.62					214.58	6.9					122.92	7.58
126.04	6.62					214.67	6.9					123	7.58
126.12	6.61					214.75	6.9					123.08	7.58
126.2	6.61					214.83	6.91					123.17	7.58
126.29	6.61					214.92	6.91					123.25	7.58
126.37	6.61					215	6.9					123.33	7.57
126.45	6.61					215.08	6.9					123.42	7.57
126.54	6.61					215.17	6.91					123.5	7.57
126.62	6.61					215.25	6.9					123.58	7.57
126.7	6.61					215.33	6.9					123.67	7.57
126.79	6.61					215.42	6.91					123.75	7.57
126.87	6.61					215.5	6.89					123.83	7.57
126.95	6.61					215.58	6.91					123.92	7.57
127.04	6.61					215.67	6.9					124	7.57
127.12	6.61					215.75	6.89					124.08	7.57
127.2	6.61					215.83	6.91					124.17	7.57
127.29	6.61					215.92	6.91					124.25	7.57
127.37	6.61					216	6.9					124.33	7.57
127.45	6.61					216.08	6.9					124.42	7.57
127.54	6.61					216.17	6.91					124.5	7.57
127.62	6.61					216.25	6.89					124.58	7.57
127.7	6.61					216.33	6.9					124.67	7.57
127.79	6.61					216.42	6.9					124.75	7.57
127.87	6.61					216.5	6.9					124.83	7.57
127.95	6.61					216.58	6.9					124.92	7.57
128.04	6.61					216.67	6.89					125	7.57
128.12	6.61					216.75	6.89					125.08	7.57
128.2	6.61					216.83	6.9					125.17	7.57
128.29	6.61					216.92	6.91					125.25	7.57
128.37	6.61					217	6.9					125.33	7.57
128.45	6.61					217.08	6.89					125.42	7.57
128.54	6.61					217.17	6.89					125.5	7.57
128.62	6.61					217.25	6.91					125.58	7.56
128.7	6.61					217.33	6.9					125.67	7.56
128.79	6.61					217.42	6.91					125.75	7.56
128.87	6.61					217.5	6.9					125.83	7.56
128.95	6.61					217.58	6.91					125.92	7.56
129.04	6.61					217.67	6.9					126	7.56
129.12	6.61					217.75	6.9					126.08	7.56
129.2	6.61					217.83	6.89					126.17	7.56
129.29	6.61					217.92	6.9					126.25	7.56
129.37	6.61					218	6.89					126.33	7.56
129.45	6.61					218.08	6.89					126.42	7.56
129.54	6.61					218.17	6.91					126.5	7.56
129.62	6.61					218.25	6.89					126.58	7.56
129.7	6.61					218.33	6.91					126.67	7.56
129.79	6.61					218.42	6.89					126.75	7.56
129.87	6.61					218.5	6.89					126.83	7.56
129.95	6.61					218.58	6.9					126.92	7.56
130.04	6.61					218.67	6.9					127	7.56
130.12	6.61					218.75	6.91					127.08	7.56
130.2	6.61					218.83	6.89					127.17	7.56
130.29	6.61					218.92	6.9					127.25	7.56
130.37	6.61					219	6.89					127.33	7.56
130.45	6.61					219.08	6.9					127.42	7.56
130.54	6.61					219.17	6.91					127.5	7.56
130.62	6.6					219.25	6.89					127.58	7.56
130.7	6.6					219.33	6.9					127.67	7.56
130.79	6.6					219.42	6.89					127.75	7.56
130.87	6.6					219.5	6.9					127.83	7.56
130.95	6.6					219.58	6.9					127.92	7.56
131.04	6.6					219.67	6.9					128	7.56
131.12	6.6					219.75	6.91					128.08	7.56
131.2	6.6					219.83	6.9					128.17	7.56
131.29	6.6					219.92	6.9					128.25	7.56
131.37	6.6					220	6.89					128.33	7.56
131.45	6.6					220.08	6.89					128.42	7.56
131.54	6.6					220.17	6.89					128.5	7.56
131.62	6.6					220.25	6.89					128.58	7.56
131.7	6.6					220.33	6.9					128.67	7.56
131.79	6.6					220.42	6.89					128.75	7.55
131.87	6.6					220.5	6.89					128.83	7.56
131.95	6.6					220.58	6.9					128.92	7.55
132.12	6.6					220.67	6.89					129	7.56
132.2	6.6					220.75	6.9					129.08	7.56
132.29	6.6					220.83	6.89					129.17	7.56
132.37	6.6					220.92	6.9					129.25	7.55
132.45	6.6					221	6.89					129.33	7.55
132.54	6.6					221.08	6.89					129.42	7.55
132.62	6.6					221.17	6.89					129.5	7.55
132.7	6.6					221.25	6.9					129.58	7.55
132.79	6.6					221.33	6.91					129.67	7.55
132.87	6.6					221.42	6.91					129.75	7.55
132.95	6.59					221.5	6.91					129.83	7.55
133.04	6.59					221.58	6.89					129.92	7.55
133.12	6.59					221.67	6.9					130	7.55
133.2	6.59					221.75	6.89					130.08	7.55
133.29	6.59					221.83	6.9					130.17	7.55
133.37	6.59					221.92	6.89					130.25	7.55
133.45	6.59					222	6.89					130.33	7.55
133.54	6.59					222.08	6.9					130.42	7.55
133.62	6.59					222.17	6.89					130.5	7.55
133.7	6.59					222.25	6.89					130.58	7.55
133.79	6.59					222.33	6.89					130.67	7.55
133.87	6.59					222.42	6.9					130.75	7.55
133.95	6.59					222.5	6.9					130.83	7.55
134.04	6.59					222.58	6.9					130.92	7.55
134.12	6.59					222.67	6.9					131	7.55
134.2	6.59					222.75	6.9					131.08	7.55
134.29	6.59					222.83	6.89					131.17	7.55
134.37	6.59					222.92	6.89					131.25	7.55
134.45	6.59					223	6.9					131.33	7.55
134.54	6.59					223.08	6.89					131.42	7.55
134.62	6.59					223.17	6.9					131.5	7.55
134.7	6.59					223.25	6.9					131.58	7.55
134.79	6.59					223.33	6.9					131.67	7.55
134.87	6.59					223.42	6.89					131.75	7.55
134.95	6.59					223.5	6.88					131.83	7.55
135.04	6.59					223.58	6.9					131.92	7.55
135.12	6.59					223.67	6.89					132	7.55
135.2	6.59					223.75	6.89					132.08	7.55
135.29	6.59					223.83	6.89					132.17	7.55
135.37	6.59					223.92	6.9					132.25	7.55
135.45	6.59					224	6.89					132.33	7.55
135.54	6.59					224.08	6.89					132.42	7.55
135.62	6.59					224.17	6.9					132.5	7.55
135.7	6.59					224.25	6.9					132.58	7.55
135.79	6.59					224.33	6.89					132.67	7.55
135.87	6.59					224.42	6.9					132.75	7.55
135.95	6.59					224.5	6.89					132.83	7.55
136.04	6.59					224.58	6.9					132.92	7.55
136.12	6.59					224.67	6.89					133	7.55
136.2	6.59					224.75	6.89					133.08	7.55
136.29	6.59					224.83	6.89					133.17	7.54
136.37	6.59					224.92	6.9					133.25	7.54
136.45	6.59					225	6.89					133.33	7.54
136.54	6.59					225.08	6.89					133.42	7.54
136.62	6.59					225.17	6.89					133.5	7.54
136.7	6.59					225.25	6.89					133.58	7.54
136.79	6.59					225.33	6.89					133.67	7.54
136.87	6.59					225.42	6.89					133.75	7.54
136.95	6.59					225.5	6.89					133.83	7.54
137.04	6.59					225.58	6.89					133.92	7.54
137.12	6.59					225.67	6.89					134	7.54
137.2	6.59					225.75	6.89					134.08	7.54
137.29	6.59					225.83	6.88					134.17	7.54
137.37	6.59					225.92	6.89					134.25	7.54
137.45	6.59					226	6.89					134.33	7.54
137.54	6.59					226.08	6.9					134.42	7.54
137.62	6.59					226.17	6.88					134.5	7.54
137.7	6.59					226.25	6.9					134.58	7.54
137.79	6.59					226.33	6.89					134.67	7.54
137.87	6.59					226.42	6.88					134.75	7.54
137.95	6.59					226.5	6.9					134.83	7.54
138.04	6.59					226.58	6.89					134.92	7.54
138.12	6.59					226.67	6.89					135	7.54
138.2	6.59					226.75	6.88					135.08	7.54
138.29	6.59					226.83	6.9					135.17	7.54
138.37	6.59					226.92	6.88					135.25	7.54
138.45	6.59					227	6.88					135.33	7.54
138.54	6.59					227.08	6.89					135.42	7.54
138.62	6.59					227.17	6.9					135.5	7.54
138.7	6.59					227.25	6.9					135.58	7.54
138.79	6.59					227.33	6.89					135.67	7.54
138.87	6.59					227.42	6.88					135.75	7.54
138.95	6.59					227.5	6.88					135.83	7.54
139.04	6.59					227.58	6.89					135.92	7.54
139.12	6.58					227.67	6.88					136	7.54
139.2	6.59					227.75	6.88					136.08	7.54
139.29	6.59					227.83	6.88					136.17	7.54
139.37	6.59					227.92	6.9					136.25	7.54
139.45	6.59					228	6.9					136.33	7.54
139.54	6.59					228.08	6.9					136.42	7.54
139.62	6.59					228.17	6.88					136.5	7.53
139.7	6.59					228.25	6.88					136.58	7.53
139.79	6.59					228.33	6.9					136.67	7.53
139.87	6.59					228.42	6.89					136.75	7.53
139.95	6.58					228.5	6.89					136.83	7.54
140.04	6.58					228.58	6.9					136.92	7.53
140.12	6.59					228.67	6.89					137	7.54
140.2	6.59					228.75	6.9					137.08	7.54
140.29	6.58					228.83	6.89					137.17	7.54
140.37	6.58					228.92	6.89					137.25	7.54
140.45	6.58					229	6.89					137.33	7.54
140.54	6.58					229.08	6.88					137.42	7.54
140.62	6.58					229.17	6.88					137.5	7.54
140.7	6.58					229.25	6.89					137.58	7.54
140.79	6.58					229.33	6.89					137.67	7.54
140.87	6.58					229.42	6.89					137.75	7.54
140.95	6.58					229.5	6.9					137.83	7.54
141.04	6.58					229.58	6.88					137.92	7.54
141.12	6.58					229.67	6.89					138	7.54
141.2	6.58					229.75	6.89					138.08	7.54
141.29	6.58					229.83	6.89					138.17	7.54
141.37	6.58					229.92	6.89					138.25	7.54
141.45	6.58					230	6.89					138.33	7.54
141.54	6.58					230.08	6.9					138.42	7.54
141.62	6.58					230.17	6.88					138.5	7.54
141.7	6.58					230.25	6.9					138.58	7.54
141.79	6.58					230.33	6.89					138.67	7.54
141.87	6.58					230.42	6.88					138.75	7.54
141.95	6.58					230.5	6.89					138.83	7.54
142.04	6.58					230.58	6.88					138.92	7.54
142.12	6.59					230.67	6.89					139	7.54
142.2	6.59					230.75	6.88					139.08	7.54
142.29	6.59					230.83	6.88					139.17	7.54
142.37	6.59					230.92	6.89					139.25	7.54
142.46	6.59					231	6.89					139.33	7.54
142.54	6.59					231.08	6.9					139.42	7.54
142.62	6.59					231.17	6.9					139.5	7.54
142.71	6.59					231.25	6.9					139.58	7.54
142.79	6.59					231.33	6.89					139.67	7.54
142.88	6.59					231.42	6.88					139.75	7.54
142.96	6.59					231.5	6.89					139.83	7.54
143.04	6.59					231.58	6.89					139.92	7.54
143.13	6.59					231.67	6.89					140	7.54
143.21	6.59					231.75	6.88					140.08	7.54
143.3	6.59					231.83	6.9					140.17	7.54
143.38	6.59					231.92	6.9					140.25	7.54
143.46	6.59					232	6.88					140.33	7.54
143.55	6.59					232.08	6.89					140.42	7.54
143.63	6.59					232.17	6.9					140.5	7.54
143.72	6.59					232.25	6.89					140.58	7.54
143.8	6.59					232.33	6.88					140.67	7.54
143.88	6.59					232.42	6.88					140.75	7.54
143.97	6.59					232.5	6.88					140.83	7.54
144.05	6.59					232.58	6.89					140.92	7.54
144.14	6.59					232.67	6.88					141	7.54
144.22	6.59					232.75	6.88					141.08	7.53
144.3	6.59					232.83	6.89					141.17	7.53
144.39	6.59					232.92	6.89					141.25	7.53
144.47	6.59					233	6.89					141.33	7.53
144.56	6.59					233.08	6.89					141.42	7.53
144.64	6.59					233.17	6.89					141.5	7.53
144.72	6.59					233.25	6.89					141.58	7.53
144.81	6.59					233.33	6.89					141.67	7.53
144.89	6.59					233.42	6.88					141.75	7.53
144.98	6.59					233.5	6.89					141.83	7.53
145.06	6.59					233.58	6.88					141.92	7.53
145.14	6.59					233.67	6.88					142	7.53
145.23	6.59					233.75	6.89					142.08	7.53
145.31	6.59					233.83	6.88					142.17	7.53
145.4	6.58					233.92	6.89					142.25	7.53
145.48	6.59					234	6.88					142.33	7.53
145.56	6.59					234.08	6.88					142.42	7.53
145.65	6.59					234.17	6.89					142.5	7.53
145.73	6.59					234.25	6.89					142.58	7.53
145.82	6.59					234.33	6.88					142.67	7.53
145.9	6.59					234.42	6.9					142.75	7.53
145.98	6.59					234.5	6.89					142.83	7.53
146.07	6.59					234.58	6.88					142.92	7.53
146.15	6.59					234.67	6.88					143	7.53
146.24	6.58					234.75	6.88					143.08	7.53
146.32	6.58					234.83	6.89					143.17	7.53
146.4	6.59					234.92	6.89					143.25	7.53
146.49	6.59					235	6.88					143.33	7.53
146.57	6.58					235.08	6.88					143.42	7.53
146.66	6.58					235.17	6.88					143.5	7.53
146.74	6.58					235.25	6.88					143.58	7.53
146.82	6.58					235.33	6.88					143.67	7.53
146.91	6.58					235.42	6.87					143.75	7.53
146.99	6.58					235.5	6.89					143.83	7.53
147.08	6.58					235.58	6.88					143.92	7.53
147.16	6.58					235.67	6.88					144	7.53
147.24	6.58					235.75	6.88					144.08	7.53
147.33	6.58					235.83	6.88					144.17	7.53
147.41	6.58					235.92	6.89					144.25	7.53
147.5	6.58					236	6.88					144.33	7.53
147.58	6.58					236.08	6.89					144.42	7.53
147.66	6.58					236.17	6.88					144.5	7.53
147.75	6.58					236.25	6.88					144.58	7.53
147.83	6.58					236.33	6.88					144.67	7.53
147.92	6.58					236.42	6.88					144.75	7.53
148	6.58					236.5	6.88					144.83	7.53
148.08	6.58					236.58	6.89					144.92	7.53
148.17	6.58					236.67	6.88					145	7.53
148.25	6.58					236.75	6.88					145.08	7.53
148.34	6.58					236.83	6.89					145.17	7.53
148.42	6.58					236.92	6.89					145.25	7.53
148.5	6.58					237	6.88					145.33	7.53
148.59	6.58					237.08	6.89					145.42	7.52
148.67	6.58					237.17	6.87					145.5	7.52
148.76	6.58					237.25	6.88					145.58	7.52
148.84	6.59					237.33	6.89					145.67	7.52
148.92	6.59					237.42	6.89					145.75	7.52
149.01	6.59					237.5	6.89					145.83	7.52
149.09	6.59					237.58	6.88					145.92	7.52
149.18	6.59					237.67	6.88					146	7.52
149.26	6.59					237.75	6.88					146.08	7.52
149.34	6.59					237.83	6.88					146.17	7.52
149.43	6.59					237.92	6.88					146.25	7.52
149.51	6.59					238	6.89					146.33	7.52
149.6	6.59					238.08	6.88					146.42	7.52
149.68	6.59					238.17	6.89					146.5	7.52
149.76	6.59					238.25	6.89					146.58	7.52
149.85	6.59					238.33	6.88					146.67	7.52
149.93	6.59					238.42	6.87					146.75	7.52
150.02	6.59					238.5	6.88					146.83	7.52
150.1	6.59					238.58	6.87					146.92	7.52
150.18	6.59					238.67	6.89					147	7.52
150.27	6.59					238.75	6.89					147.08	7.52
150.35	6.59					238.83	6.88					147.17	7.52
150.44	6.59					238.92	6.88					147.25	7.52
150.52	6.59					239	6.89					147.33	7.52
150.6	6.59					239.08	6.88					147.42	7.52
150.69	6.59					239.17	6.89					147.5	7.52
150.77	6.59					239.25	6.88					147.58	7.52
150.86	6.59					239.33	6.88					147.67	7.52
150.94	6.59					239.42	6.89					147.75	7.52
151.02	6.59					239.5	6.88					147.83	7.52
151.11	6.59					239.58	6.89					147.92	7.52
151.19	6.59					239.67	6.87					148	7.52
151.28	6.59					239.75	6.89					148.08	7.52
151.36	6.59					239.83	6.89					148.17	7.52
151.44	6.59					239.92	6.88					148.25	7.52
151.53	6.59					240	6.88					148.33	7.52
151.61	6.59					240.08	6.88					148.42	7.52
151.7	6.59					240.17	6.87					148.5	7.52
151.78	6.59					240.25	6.88					148.58	7.52
151.86	6.59					240.33	6.89					148.67	7.52
151.95	6.59					240.42	6.88					148.75	7.52
152.03	6.59					240.5	6.88					148.83	7.52
152.12	6.58					240.58	6.87					148.92	7.52
152.2	6.59					240.67	6.88					149	7.52
152.28	6.59					240.75	6.87					149.08	7.52
152.37	6.59					240.83	6.87					149.17	7.51
152.45	6.59					240.92	6.87					149.25	7.51
152.54	6.59					241	6.88					149.33	7.51
152.62	6.59					241.08	6.87					149.42	7.51
152.7	6.59					241.17	6.88					149.5	7.51
152.79	6.59					241.25	6.87					149.58	7.51
152.87	6.59					241.33	6.89					149.67	7.51
152.96	6.58					241.42	6.89					149.75	7.51
153.04	6.58					241.5	6.87					149.83	7.51
153.12	6.59					241.58	6.89					149.92	7.51
153.21	6.59					241.67	6.88					150	7.51
153.29	6.58					241.75	6.89					150.08	7.51
153.38	6.58					241.83	6.88					150.17	7.51
153.46	6.58					241.92	6.88					150.25	7.51
153.54	6.58					242	6.88					150.33	7.51
153.63	6.58					242.08	6.88					150.42	7.51
153.71	6.58					242.17	6.89					150.5	7.51
153.8	6.58					242.25	6.87					150.58	7.51
153.88	6.58					242.33	6.88					150.67	7.51
153.96	6.58					242.42	6.87					150.75	7.51
154.05	6.58					242.5	6.87					150.83	7.51
154.13	6.58					242.58	6.88					150.92	7.51
154.22	6.58					242.67	6.88					151	7.51
154.3	6.58					242.75	6.87					151.08	7.51
154.38	6.58					242.83	6.88					151.17	7.51
154.47	6.58					242.92	6.88					151.25	7.51
154.55	6.58					243	6.87					151.42	7.48
154.64	6.58					243.08	6.87					151.5	7.48
154.72	6.58					243.17	6.89					151.58	7.48
154.8	6.58					243.25	6.88					151.67	7.48
154.89	6.58					243.33	6.88					151.75	7.48
154.97	6.58					243.42	6.89					151.83	7.48
155.06	6.58					243.5	6.87					151.92	7.48
155.14	6.58					243.58	6.88					152	7.48
155.22	6.58					243.67	6.87					152.08	7.48
155.31	6.58					243.75	6.88					152.17	7.48
155.39	6.58					243.83	6.87					152.25	7.48
155.48	6.59					243.92	6.89					152.33	7.48
155.56	6.59					244	6.88					152.42	7.48
155.64	6.59					244.08	6.88					152.5	7.48
155.73	6.59					244.17	6.88					152.58	7.48
155.81	6.59					244.25	6.89					152.67	7.48
155.9	6.59					244.33	6.87					152.75	7.48
155.98	6.59					244.42	6.88					152.83	7.48
156.06	6.59					244.5	6.88					152.92	7.48
156.15	6.59					244.58	6.87					153	7.48
156.23	6.59					244.67	6.88					153.08	7.48
156.32	6.59					244.75	6.87					153.17	7.48
156.4	6.59					244.83	6.87					153.25	7.48
156.48	6.59					244.92	6.88					153.33	7.47
156.57	6.59					245	6.88					153.42	7.47
156.65	6.59					245.08	6.88					153.5	7.47
156.74	6.59					245.17	6.88					153.58	7.47
156.82	6.59					245.25	6.88					153.67	7.47
156.9	6.59					245.33	6.88					153.75	7.47
156.99	6.59					245.42	6.87					153.83	7.47
157.07	6.59					245.5	6.87					153.92	7.47
157.16	6.59					245.58	6.88					154	7.47
157.24	6.59					245.67	6.88					154.08	7.47
157.32	6.59					245.75	6.87					154.17	7.47
157.41	6.59					245.83	6.87					154.25	7.47
157.49	6.59					245.92	6.88					154.33	7.47
157.58	6.59					246	6.88					154.42	7.47
157.66	6.59					246.08	6.87					154.5	7.47
157.74	6.59					246.17	6.87					154.58	7.47
157.83	6.59					246.25	6.87					154.67	7.47
157.91	6.59					246.33	6.87					154.75	7.47
158	6.59					246.42	6.87					154.83	7.47
158.08	6.59					246.5	6.88					154.92	7.47
158.16	6.59					246.58	6.87					155	7.47
158.25	6.59					246.67	6.88					155.08	7.47
158.33	6.59					246.75	6.87					155.17	7.47
158.42	6.59					246.83	6.87					155.25	7.47
158.5	6.59					246.92	6.87					155.33	7.47
158.58	6.59					247	6.87					155.42	7.47
158.67	6.59					247.08	6.87					155.5	7.47
158.75	6.58					247.17	6.88					155.58	7.47
158.84	6.59					247.25	6.86					155.67	7.47
158.92	6.59					247.33	6.88					155.75	7.47
159	6.59					247.42	6.86					155.83	7.47
159.09	6.59					247.5	6.88					155.92	7.47
159.17	6.59					247.58	6.88					156	7.47
159.26	6.59					247.67	6.87					156.08	7.47
159.34	6.59					247.75	6.87					156.17	7.47
159.42	6.59					247.83	6.88					156.25	7.47
159.51	6.59					247.92	6.87					156.33	7.46
159.59	6.58					248	6.87					156.42	7.46
159.68	6.58					248.08	6.87					156.5	7.46
159.76	6.59					248.17	6.88					156.58	7.46
159.84	6.59					248.25	6.88					156.67	7.46
159.93	6.58					248.33	6.88					156.75	7.46
160.01	6.58					248.42	6.87					156.83	7.46
160.1	6.58					248.5	6.86					156.92	7.46
160.18	6.58					248.58	6.87					157	7.46
160.26	6.58					248.67	6.88					157.08	7.46
160.35	6.58					248.75	6.87					157.17	7.46
160.43	6.58					248.83	6.88					157.25	7.46
160.52	6.58					248.92	6.87					157.33	7.46
160.6	6.58					249	6.87					157.42	7.46
160.68	6.58					249.08	6.88					157.5	7.46
160.77	6.58					249.17	6.87					157.58	7.46
160.85	6.58					249.25	6.88					157.67	7.46
160.94	6.58					249.33	6.86					157.75	7.46
161.02	6.58					249.42	6.87					157.83	7.46
161.1	6.58					249.5	6.86					157.92	7.46
161.19	6.58					249.58	6.87					158	7.46
161.27	6.58					249.67	6.88					158.08	7.46
161.36	6.58					249.75	6.87					158.17	7.46
161.44	6.58					249.83	6.88					158.25	7.46
161.52	6.58					249.92	6.87					158.33	7.46
161.61	6.58					250	6.87					158.42	7.46
161.69	6.58					250.08	6.87					158.5	7.46
						250.17	6.87					158.58	7.46
						250.25	6.87					158.67	7.46
						250.33	6.87					158.75	7.46
						250.42	6.88					158.83	7.46
						250.5	6.86					158.92	7.46
						250.58	6.87					159	7.46
						250.67	6.87					159.08	7.46
						250.75	6.87					159.17	7.46
						250.83	6.88					159.25	7.46
						250.92	6.88					159.33	7.45
						251	6.87					159.42	7.45
						251.08	6.88					159.5	7.45
						251.17	6.87					159.58	7.45
						251.25	6.87					159.67	7.45
						251.33	6.87					159.75	7.45
						251.42	6.86					159.83	7.45
						251.5	6.86					159.92	7.45
						251.58	6.87					160	7.45
						251.67	6.87					160.08	7.45
						251.75	6.86					160.17	7.45
						251.83	6.88					160.25	7.45
						251.92	6.87					160.33	7.45
						252	6.87					160.42	7.45
						252.08	6.87					160.5	7.45
						252.17	6.87					160.58	7.45
						252.25	6.86					160.67	7.45
						252.33	6.87					160.75	7.45
						252.42	6.87					160.83	7.45
						252.5	6.86					160.92	7.45
						252.58	6.86					161	7.45
						252.67	6.87					161.08	7.45
						252.75	6.86					161.17	7.45
						252.83	6.86					161.25	7.45
						252.92	6.86					161.33	7.45
						253	6.86					161.42	7.45
						253.08	6.86					161.5	7.45
						253.17	6.88					161.58	7.45
						253.25	6.87					161.67	7.45
						253.33	6.86					161.75	7.45
						253.42	6.86					161.83	7.45
						253.5	6.86					161.92	7.45
						253.58	6.86					162	7.45
						253.67	6.87					162.08	7.45
						253.75	6.86					162.17	7.45
						253.83	6.87					162.25	7.45
						253.92	6.87					162.33	7.45
						254	6.87					162.42	7.44
						254.08	6.86					162.5	7.44
						254.17	6.86					162.58	7.44
						254.25	6.86					162.67	7.44
						254.33	6.88					162.75	7.44
						254.42	6.86					162.83	7.44
						254.5	6.87					162.92	7.44
						254.58	6.86					163	7.44
						254.67	6.87					163.08	7.44
						254.75	6.86					163.17	7.44
						254.83	6.87					163.25	7.44
						254.92	6.87					163.33	7.44
						255	6.86					163.42	7.44
						255.08	6.88					163.5	7.44
						255.17	6.87					163.58	7.44
						255.25	6.86					163.67	7.44
						255.33	6.87					163.75	7.44
						255.42	6.87					163.83	7.44
						255.5	6.86					163.92	7.44
						255.58	6.87					164	7.44
						255.67	6.86					164.08	7.44
						255.75	6.87					164.17	7.44
						255.83	6.87					164.25	7.44
						255.92	6.87					164.33	7.44
						256	6.86					164.42	7.44
						256.08	6.87					164.5	7.44
						256.17	6.87					164.58	7.44
						256.25	6.87					164.67	7.44
						256.33	6.87					164.75	7.44
						256.42	6.87					164.83	7.44
						256.5	6.86					164.92	7.44
						256.58	6.86					165	7.44
						256.67	6.87					165.08	7.44
						256.75	6.86					165.17	7.44
						256.83	6.87					165.25	7.44
						256.92	6.87					165.33	7.44
						257	6.86					165.42	7.44
						257.08	6.87					165.5	7.44
						257.17	6.86					165.58	7.43
						257.25	6.87					165.67	7.43
						257.33	6.86					165.75	7.43
						257.42	6.87					165.83	7.43
						257.5	6.87					165.92	7.43
						257.58	6.87					166	7.43
						257.67	6.87					166.08	7.43
						257.75	6.86					166.17	7.43
						257.83	6.86					166.25	7.43
						257.92	6.87					166.33	7.43
						258	6.86					166.42	7.43
						258.08	6.86					166.5	7.43
[truncated: 3,170 more rows]
